# Supplementary material for: Scoping review of the literature on outcomes of the conservation reserve program
Source: PLoS One. 2025 Aug 12;20(8):e0329962. doi: 10.1371/journal.pone.0329962 (PMC12342260; doi:10.1371/journal.pone.0329962)
Supplement: S1 Table — (XLSX) [file pone.0329962.s001.xlsx]

## Sheet: Studies
Number	Authors	Title	Year	Source.title	DOI	Abstract	Author.Keywords	Document.Type	Included	Exclude_Reason
1	Kennedy J.; Stone R.W.	An Economic Analysis Of The Proposed Conservation Reserve Program	1985	Studies in Economics and Finance	10.1108/eb028658	There are currently two identical bills pending in Congress (House Resolution 4730 and Senate Bill 2148) which this research will examine. Title I of these bills would establish a reforestation and conservation program entitled the Conservation Reserve Program. The Secretary of Agriculture would be able to designate land regularly used in the production of certain crops as eligible for program pa…		Review	No	Review
2	Dicks M.R.; Putman J.W.	Conservation Reserve And Compliance: A Paradox.	1986	Journal of Soil & Water Conservation		The definitions of 'highly erodible' cropland and 'predominance' of erosion in fields have been established differently for implementation of the conservation reserve program (CRP) and the highly erodible land conservation subtitle (HEL) of the Food Security Act of 1985. -from Authors		Article	No	Unavalible
3	Ogg C.W.	Erodible Land And State Water Quality Programs: A Linkage.	1986	Journal of Soil & Water Conservation		New US Federal conservation provisions will allow individual State governments to improve water quality programs. State interest in the new Conservation Reserve Program will exist wherever highly erodible cropland is implicated in water quality problems. The CRP is much larger than eastern programs and focuses on the most conspicuous erosion problems. -R.H.Johnson		Article	No	Unavalible
4	Esseks J.D.; Kraft S.E.	Landowner Views Of Obstacles To Wider Participation In The Conservation Reserve Program.	1986	Journal of Soil Water Conservation		The new conservation reserve program invites owners or qualified operators of highly erodible cropland to convert that land to vegetative cover for a 10 yr period in exchange for annual rents paid by the US Department of Agriculture. The American Farmland Trust commissioned a survey of representative samples of participants and nonparticipants in this program as of the summer of 1986. The total o…		Article	No	Unavalible
5	[Anonymous]	The Conservation-Reserve-Program And The Forest-Service	1986	JOURNAL OF FORESTRY			NA	Article	No	Unavalible
6	Cubbage F.W.; Gunter J.E.	Conservation Reserves: Can They Promote Wildlife Habitat And Tree Crops While Protecting Erodible Soil?	1987	Journal of Forestry		One of the provisions of the US Food Security Act (1985) is the Conservation Reserve Program, which has the potential to become the largest tree-planting effort in the history of the USA. Land may be authorised to be retired from crop production to conserve and improve the soil and water resources of farms and ranches. Authorised for 1986-90, cumulative reserve lands aim to equal 40-45 million ac…		Article	No	Unavalible
7	Suguiyama L.F.; Reichelderfer K.H.	Regional Variation In Farm Input Use: The Case Of Pesticides	1987	Agribusiness	10.1002/1520-6297(198722)3:2<221::AID-AGR2720030208>3.0.CO;2-1	Changes in crop production activities resulting from farm programs and policies alter the demand for inputs. This article discusses a statistical method by which regional input responses may be analyzed before aggregate impacts on farm production and income are forecast. Researchers and decision makers may anticipate projected changes in input markets based on the observed regional deviations of …		Article	Yes	NA
8	Huang Wen-yuan; Mizer Karen	Using A Soil Data Base System For Soil And Resource Conservation Policy Analysis.	1987	ASAE Publication		This paper describes a process of merging land use information (obtained from the 1982 NRI), soil properties (Soils-5) and production practice data (1985 RCA) for developing a soil data base to evaluate policy options for conservation of natural resources. Two soil bases were used for illustration: One has been developed and extensively used for analysis of the conservation reserve program. The o…		Conference paper	No	Unavalible
9	DANIELS, TL	Americas Conservation Reserve Program - Rural Planning Or Just Another Subsidy	1988	JOURNAL OF RURAL STUDIES	10.1016/0743-0167(88)90008-3		NA	Article	Yes	NA
10	Napier T.L.; Camboni S.M.	Attitudes Toward A Proposed Soil Conservation Program	1988	Journal of Soil & Water Conservation		Information was collected from 552 land operators in soil erosion-prone areas of Ohio to determine attitudes toward a proposed soil conservation program similar to the Conservation Reserve Program. Study respondents were basically positive toward the proposed program. Perceptions concerning farmers' rights, the extent of erosion occurring on a farm and in a county, the responsibility for assuming…		Article	No	Unavalible
11	Hertel T.W.; Preckel P.V.	Commodity-Specific Effects Of The Conservation Reserve Program	1988	Agricultural Economics Research		A summary function describing the relationship between output level, conservation reserve program (CRP) acreage, and production costs for major U.S. field crops indicates that extending the CRP from 40 million to 44 million acres in 1990 could raise the bid price for CRP land by as much as 7 percent. The estimated effect on commodity prices is modest and depends largely on interactions with other…		Article	Yes	NA
12	Dicks M.R.; Grano A.	Conservation Policy Insights For The Future	1988	Journal of Soil & Water Conservation		Faced with large and growing commodity surpluses, historically high government outlays, severe soil erosion, significant agricultural-related water quality problems, and a rapidly deteriorating farm economy, the 99th Congress created the Food Security Act 1985. The semiregulatory provisions and a major land retirement program targeted to specific cropland in the title represent a significant chan…		Article	No	Unavalible
13	Hertel T.W.; Preckel P.V.	Extending The Conservation Reserve: What Effect On Commodity Prices And Budget Costs?	1988	Journal of Soil & Water Conservation		Proposals have been made to extend the Conservation Reserve Program beyond the 40 million acres mandated by 1990. The impacts of such a measure on commodity prices and the cost of bidding for additional CRP land are discussed. At high levels of demand for farm products, the ensuing increase in commodity prices, bid prices, and government costs are quite large, although this depends crucially on t…		Article	No	Unavalible
14	Reichelderfer K.; Boggess W.G.	Government Decision Making And Program Performance: The Case Of The Conservation Reserve Program	1988	American Journal of Agricultural Economics	10.2307/1241970	Performance of the Conservation Reserve Program (CRP) in meeting the political preferences of its administrators is highly sensitive to the choice of eligibility, bid solicitation, and bid selection criteria used in making program implementation decisions. Decisions made in the first year of CRP implementation led to suboptimal results; net government cost could have been reduced while simultaneo…	Conservation reserve program; Government programs; Public policy; Soil conservation	Article	Yes	NA
15	Mitchell J.E.	Impacts Of The Conservation Reserve Program In The Great Plains. Symposium Proceedings, Denver, Colorado, September 16-18, 1987	1988	General Technical Report - US Department of Agriculture, Forest Service		It is important to examine the Conservation Reserve Program (CRP) in terms of its ramifications on soil conservation, agriculture, and society. Papers in these Proceedings focus primarily on issues concerning the Great Plains. But the opportunties and problems addressed in most papers apply equally to other parts of the US. -from Editor		Article	No	Not study
16	RIBAUDO, MO	Offsite Water-Quality Benefits From The Conservation-Reserve-Program	1988	AMERICAN JOURNAL OF AGRICULTURAL ECONOMICS			NA	Article	No	Not study
17	SHOEMAKER, R	The Conservation Reserve Program, Land Values, And Asymmetric Information	1988	AMERICAN JOURNAL OF AGRICULTURAL ECONOMICS			NA	Article	Yes	NA
18	Esseks J.D.; Kraft S.E.	Why Eligible Landowners Did Not Participate In The First Four Sign- Ups Of The Conservation Reserve Program	1988	Journal of Soil & Water Conservation		Telephone interviews were conducted in four diverse midwestern survey sites to learn why eligible farmland owners had not participated in the Conservation Reserve Program through its fourth sign-up in February 1987. Among the findings were that sizable percentages of the nonparticipating owners wrongly perceived themselves to be ineligible; did not known the prevailing CRP per-acre rent, the prog…		Article	No	Unavalible
19	Shoemaker R.	Agricultural Land Values And Rents Under The Conservation Reserve Program	1989	Land Economics	10.2307/3146787	The first, direct effect of the Conservation Reserve Program (CRP) on eligible and enrolled acres occurs if CRP rents paid to induce participation significantly exceed private market rents. The second, indirect effects are due to the supply control aspects of the CRP and affect all land values and the impact on local (county) land markets that enroll a high proportion of cropland. The emphasis of…		Article	Yes	NA
20	Gillespie J.M.; Hatch L.U.; Duffy P.A.	An Economic Analysis Of Conservation Tillage Systems Under The Conservation Provisions Of The 1985 Farm Bill	1989	Journal of Soil & Water Conservation		Among the initiatives in the 1985 farm bill that affected farmers' soil conservation decisions were the Conservation Reserve Program, the 50/92 program, the optional paid land diversion program, and provisions of the basic commodity programs. A farmer survey, conducted in the Sand Mountain region of Alabama, produced information that allowed the calculation of costs and returns for 35 crop-tillag…		Article	No	Unavalible
21	Kinsman John D.; Marland Gregg	Contribution Of Deforestation To Atmospheric Co2 And Reforestation As An Option To Control Co2	1989	Proceedings - A&WMA Annual Meeting		The authors discuss various aspects of global climate change as related to forests: the rate of deforestation; CO2 emissions resulting from deforestation; and reforestation as a means to control atmospheric CO2. They also include for perspective a discussion of current policy considerations related to methods for reducing deforestation or promoting reforestation. United States policy proposals to…		Conference paper	No	CRP not studied
22	Wen-Yuan Huang	Costs And Implications Of Conservation Compliance	1989	Journal of Soil & Water Conservation		The costs of the conservation compliance provision of the 1985 Food Security Act to US farmers depend upon the erosion control standards chosen and the implementation process for achieving those standards. If soil erosion from highly erodible cropland is limited to the tolerance (T) level, annual compliance costs could range from $103 million to $2.88 billion if 9.3 million ha are enrolled in the…		Article	No	Unavalible
23	Standaert J.E.; Smith H.A.	Crp Effects On Montana'S Economy	1989	Journal of Soil & Water Conservation		The Conservation Reserve Program (CRP) is a voluntary land retirement program that may have serious consequences for farm profitability and for local economies. CRP's effect on net farm income and on total annual personal income for all farm and nonfarm enterprises was estimated for Montana as a whole and for each CRP bid pool in Montana. The results indicate that farmers will realize substantial…		Article	No	Unavalible
24	Berthelsen P.S.; Smith L.M.; Coffman C.L.	Crp Land And Game Bird Production In The Texas High Plains	1989	Journal of Soil & Water Conservation		Soil Conservation Service personnel were surveyed about the land enrolled in the Conservation Reserve Program (CRP) in the Southern High Plains of Texas. Information included type of cover established, land enrolled, establishment success, and cost of establishment for five conservation practices. Land in permanent introduced grasses and permanent native grasses accounted for 98% of the total CRP…		Article	No	Unavalible
25	Richardson J.W.; Gerloff D.C.; Harris B.L.; Dollar L.L.	Economic Impacts Of Conservation Compliance On A Representative Dawson County, Texas, Farm	1989	Journal of Soil & Water Conservation		Economic impacts of conservation compliance on cotton farmers in the Southern High Plains of Texas were quantified using a case farm approach for a representative dryland cotton farm in Dawson County, Texas. Noncompliance with an approved conservation plan would result in a $26 700 per year decrease in average net cash farm income and certain insolvency for the representative farm. Compliance wit…		Article	No	Unavalible
26	Lant C.L.	Employing The Conservation Reserve Program To Control Agricultural Nonpoint Water Pollution	1989	Papers & Proceedings of Applied Geography Conferences - State University of New York at Binghamton		Only a flexible, incentive-based approach like the CRP implemented by county-level USDA offices has the potential to influence the behavior of rural landowners and farmers who are potential water polluters. This approach can also be improved through new measures to target CRP eligibility according to water quality criteria, and by state programs to complement the federal CRP incentives. A geograp…		Article	No	Not study
27	Cook K.A.	Environmental Reform Of Agricultural Policy In 1990 And Beyond: Consider The Source	1989	American Journal of Alternative Agriculture	10.1017/S0889189300003003	The environment will be a major issue during the 1990 Farm Bill reauthorization, with environmental reform efforts directed toward strengthening the conservation provisions of the 1985 Farm Bill and expanding into new areas of water quality and food safety. The process will differ from the 1985 Farm Bill environmental reform experience in several important ways. In 1990, the policy ideas under di…	agricultural policy; Alar; environmental problems; extension; food safety; ground water; research; wildlife conservation	Article	No	Not study
28	Olmstead C.J.; McCurdy D.R.	Factors Affecting Tree Planting By Landowners Under The Crp, Southern Illinois, 1986-1987	1989	Journal of Soil & Water Conservation		Participants in the Conservation Reserve Program in the southern 20 counties of Illinois were surveyed to determine factors affecting their willingness to plant trees. More than 80% of the participants responded to the survey. Those participants who planted trees were compared with those not planting trees using Chi-square and contingency table analysis. The two participant groups were found stat…		Article	No	Unavalible
29	Nowak P.; Schnepf M.	Implementing The Conservation Provisions In The 1985 Farm Bill: A Follow-Up Survey Of County-Level Us Department Of Agriculture Agency Personnel	1989	Journal of Soil & Water Conservation		A survey (N=1267) was conducted of county-level employees of the Agricultural Stabilization and Conservation Service, Soil Conservation Service, and Cooperative Extension Service regarding implementation of the conservation provisions of the 1985 Food Security Act. This was a follow-up to a similar study conducted in 1987. Agency personnel were asked to evaluate both progress and problems in impl…		Article	No	Unavalible
30	Mortensen T.L.; Leistritz F.L.; Leitch J.A.; Coon R.C.; Ekstrom B.L.	Landowner Characteristics And The Economic Impact Of The Conservation Reserve Program In North Dakota	1989	Journal of Soil & Water Conservation		Participants in the Conservation Reserve Program in North Dakota were surveyed by mail in 1988 to determine baseline characteristics of participants and their operation and to assess short-run economic impacts of the CRP. 40% of the respondents stated the CRP payment exceeded their net cash farm income, and 20% indicated the program enabled them to continue farming. Reduced direct expenditures as…		Article	No	Unavalible
31	ESSEKS, JD; KRAFT, SE	Marketing The Conservation Reserve Program	1989	JOURNAL OF SOIL AND WATER CONSERVATION			NA	Article	No	Unavalible
32	Thompson L.C.; Atwood J.D.; Johnson S.R.; Robertson T.	National Implications Of Mandatory Conservation Compliance	1989	Journal of Soil & Water Conservation		To provide information on national and regional implications of conservation compliance, alternative per-hectare soil loss restrictions were assessed using a national Agricultural Resource Interregional Modeling System (ARIMS). Two sets of erosion standards were evaluated. A conservation compliance standard of 11.2 t/ha would reduce cropland erosion in most regions by 30 to 60% from the baseline …		Article	No	Unavalible
33	Hickman J.S.; Rowell C.P.; Williams J.R.	Net Returns From Conservation Compliance For A Producer And Landlord In Northeastern Kansas	1989	Journal of Soil & Water Conservation		Economic impacts of the conservation compliance provision of the Food Security Act of 1985 were evaluated for a producer and landlord on a 259-ha crop enterprise in northeastern Kansas. Crop production in violation of conservation compliance had the lowest net return of any option for the producer, but not the landlord. Conservation structure installation costs, cost-sharing arrangements, terrace…		Article	No	Unavalible
34	Force D.; Bills N.	Participation In The Crp: Implications Of The New York Experience	1989	Journal of Soil & Water Conservation		New York farmland owners were surveyed to gather information about the first sign-ups for the Conservation Reserve Program (CRP). A high participation rate by nonfarmers provided evidence on the role tenure plays in the program participation decision. Logistic regression analysis indicated that, compared with farmer participants, nonfarmer participants tend to own smaller farms, enroll larger acr…		Article	No	Unavalible
35	Hatley M.L.; Ervin R.T.; Davis B.	Socioeconomic Characteristics Of Participants In The Crp: Texas High Plains	1989	Journal of Soil & Water Conservation		The role socioeconomic characteristics, such as age, tenure, occupation, education, organizational structure, and size of holdings, play in producer participation in the Conservation Reserve Program in the Texas High Plains were investigated. Results indicate that: older individuals are participating in the program at higher rates than other age groups; the type of organizational structure has no…		Article	No	Unavalible
36	Padgitt M.	Soil Diversity And The Effects Of Field Eligibility Rules In Implementing Soil Conservation Programs Targeted To Highly Erodible Land	1989	Journal of Soil & Water Conservation		Fields frequently contain a mixture of soils that have different treatment needs. The Conservation Reserve Program and conservation compliance provision eligibility rules were applied to 1162 randomly selected corn and soybean fields in Illinois, Iowa, and Missouri. An estimated 9% of the land in fields eligible for the CRP are not highly erodible. About 5% of the highly erodible land acreage use…		Article	No	Unavalible
37	Ribaudo M.O.	Targeting The Conservation Reserve Program To Maximize Water Quality Benefits	1989	Land Economics	10.2307/3146800	There is a growing desire on the part of environmental and conservation groups to see agricultural programs that remove cropland from production, or that require soil and input conservation, be used to protect or improve water quality. In this paper, three schemes for targeting a soil conservation program for the purpose of improving water quality are examined, using the Conservation Reserve Prog…		Article	Yes	NA
38	Gersmehl P.J.	The Usefulness Of An Index Of Soil Productivity In The Pacific Northwest	1989	Yearbook - Association of Pacific Coast Geographers	10.1353/pcg.1989.0012	An unambiguous ranking of soils in terms of their "innate productivity' would be of great value to landowners, tax assessors, planners, and others interested in wise stewardship of our land resources. Unfortunately, different crops have different soil requirements, and therefore the ranking of soils in terms of their productivity for one crop may differ from the ranking for another crop. A map th…		Article	No	CRP not studied
39	MILLER, EJ; BROMLEY, PT	Wildlife Management On Conservation Reserve Program Land - The Farmer View	1989	JOURNAL OF SOIL AND WATER CONSERVATION			NA	Article	No	Unavalible
40	Konyar K.; Osborn C.T.	A National-Level Economic Analysis Of Conservation Reserve Program Participation: A Discrete Choice Approach	1990	Journal of Agricultural Economics Research		The decision to participate in a Government program can be viewed as a discrete choice problem, where a farmer will choose to sign up for the program if the expected utility of participating outweighs the expected utility of not participating. In this article, the probability of farmer participation in the Conservation Reserve Program (CRP) is modeled as a discrete choice problem and the model is…		Article	Yes	NA
41	Redmond C.; Cubbage F.W.; Ullrich R.D.	An Economic Analysis Of The Conservation Reserve Program In South Georgia	1990	Southern Journal of Applied Forestry	10.1093/sjaf/14.3.137	The Conservation Reserve Program (CRP) pays farm landowners to plant trees or grasses instead of crops on highly erodible farm land. We analyzed the returns to these investments for farm owners and the economic effects on farm communities. On a per-acre return of investment, trees usually had a superior discounted value to cash crops at both a 4% and 10% discount rate. The CRP policies reduced to…		Article	Yes	NA
42	Young C.E.; Osborn C.T.	Costs And Benefits Of The Conservation Reserve Program	1990	Journal of Soil & Water Conservation		If and when it reaches its enrollment target of 40 million to 45 million acres, the Conservation Reserve Program (CRP) will be the largest conservation-oriented cropland retirement program in the nation's history. The results of a detailed Economic Research Service study form the basis for discussing the probable economic effects on national income resulting from retiring 45 million acres by 1991…		Article	No	Unavalible
43	SIEGEL, PB; JOHNSON, TG	Economic-Impacts Of The Conservation Reserve Program In Virginia - A Break-Even Analysis Using The Implan Input-Output Model	1990	AMERICAN JOURNAL OF AGRICULTURAL ECONOMICS			NA	Article	No	Not study
44	Gillespie J.M.; Hatch L.U.; Duffy P.A.	Effect Of The 1985 Farm Bill Provisions On Farmers' Soil Conservation Decisions	1990	Southern Journal of Agricultural Economics	10.1017/s1074070800001929	Conservation initiatives in the 1985 Farm Bill affected farmers' decisions regarding soil conservation. A farmer survey was conducted and a multi-period mixed-integer programming model was developed to determine an optimal farm plan with choices of crop-tillage combinations and land retirement. Results indicate that farmers' incentives to reduce soil loss in the Sand Mountain region in Alabama ar…		Article	Yes	NA
45	Kairumba J.N.; Wheelock G.C.	Farm Structure And Use Of The Conservation Reserve Program Of The 1985 Farm Bill	1990	Southern Rural Sociology		Within the conservation and production objectives that form the current Farm Bill, there are a range of options that encourage uniquely tailored farm plans for each farm and landowner (LO) situation. In this attempt to predict use of one option in Alabama, the Conservation Reserve Program (CRP), three broad sets of farm structure variables were employed. These were farming scale, planning horizon…		Article	Yes	NA
46	Huber G.	Landowner Perceptions Of Sinkholes And Groundwater Contamination	1990	Journal of Soil & Water Conservation		Sinkholes allow harmful materials to enter groundwater aquifers in karst areas. Farmers indicated that runoff into sinkholes was common, as was material disposal, feedlot runoff, and tile drainage. The most acceptable practices to control such runoff were reduced chemical use, plugging, filter strips, diversions, and contour stripcropping. Practices considered most effective were permanent seedin…		Article	No	Unavalible
47	ALEXANDER, RR; ENGLISH, BC; HALE, K	Off-Site Sediment Damage Effects Of The Conservation Reserve Program	1990	AMERICAN JOURNAL OF AGRICULTURAL ECONOMICS			NA	Article	No	Not study
48	Mortensen T.L.; Leistritz F.L.; Leitch J.A.; Coon R.C.; Ekstrom B.L.	Socioeconomic Impact Of The Conservation Reserve Program In North Dakota	1990	Society and Natural Resources	10.1080/08941929009380704	The shortâ€run economic impacts of the Conservation Reserve Program (CRP) in North Dakota are estimated by using an inputâ€output model together with results from a statewide survey of CRP participants. Net direct reductions in production expenditures and household income resulting from the program totaled $55 million, with about 62 percent of the effect occurring in the retail sector. The tota…	Conservation reserve program; North Dakota; Socioeconomic impact analysis	Article	Yes	NA
49	CLARK, RT; JOHNSON, JB; DICKS, MR; KRAFT, SB; TAYLOR, CR; MARGHEIM, GA	The Conservation Reserve Program After The Contracts Expire - What Then	1990	AMERICAN JOURNAL OF AGRICULTURAL ECONOMICS			NA	Article	No	Not study
50	Wen-Yuan Huang; Algozin K.; Ervin D.; Hickenbotham T.	Using The Conservation Reserve Program To Protect Groundwater Quality	1990	Journal of Soil & Water Conservation		Five policy strategies aimed at retiring 10 million acres of cropland that overlies groundwater vulnerable to pesticides in the Conservation Reserve Program (CRP) are investigated. Strategies include marginal land retirement, retirement of the most vulnerable cropland, minimizing human exposure to groundwater contamination, minimizing pesticide use, and targeting current CRP-eligible cropland. Th…		Article	No	Unavalible
51	GOODMAN, WR; COADY, SA; ENGLISH, BC	Biomass Crop Production On Representative Southeastern United-States Farms - Farm Profitability, Erosion Control And The 1985 Food Security Act	1991	BIORESOURCE TECHNOLOGY	10.1016/0960-8524(91)90225-9	Erosion control and farm profits are important agricultural policy concerns. Another important policy issue is the development of alternative renewable energy resources. Southeastern US farmers may be able to achieve both a high level of erosion control and an acceptable level of profitability through the production of a biomass energy crop on highly erodible cropland. This paper examines the fea…	NA	Article	Yes	NA
52	SIEGEL, PB; JOHNSON, TG	Break-Even Analysis Of The Conservation Reserve Program - The Virginia Case	1991	LAND ECONOMICS	10.2307/3146551		NA	Article	Yes	NA
53	HENDERSON, DA; TWEETEN, LG; WOODS, M	Community Impacts - The Case Of The Conservation Reserve Program	1991	AMERICAN JOURNAL OF AGRICULTURAL ECONOMICS			NA	Article	No	Not study
54	Young D.L.; Kanjo P.L.	Cost Effectiveness And Equity Aspects Of Soil Conservation Programs In A Highly Erodible Region	1991	American Journal of Agricultural Economics	10.2307/1242433	The Conservation Reserve (CRP) and Conservation Compliance Programs could divide the soil conservation burden between farmers and taxpayers. In a highly erodible southeastern Washington region, however, a uniform region-wide CRP bid cap and relaxed compliance requirements resulted in little or no projected burden for farmers in arid, less productive subregions. In contrast, farmers in a more prod…		Article	Yes	NA
55	GOEBEL, CJ; TAZI, M	De-Awning Of Agropyron-Spicatum Cultivator For Use As An Understory Grass On Erosive Sites	1991	FORESTRY CHRONICLE	10.5558/tfc67243-3	South-facing, semi-arid slopes supporting sagebush (Artemisia tridentata) with scant understory are difficult sites for establishment of perennial vegetative cover in Central Washington. Bluebunch wheatgrass (Agropyron spicatum) is the most ubiquitous, widely distributed native perennial where exotic annuals are a competitive problem. It can be found as an understory associate or in open stands. …	NA	Article	No	CRP not studied
56	Hyberg B.T.; Dicks M.R.; Hebert T.	Economic Impacts Of The Conservation Reserve Program On Rural Economies	1991	Review of Regional Studies		The impacts of a substantial program like the CRP, while significant for the nation, are potentially even more important for local farm dependent economies. This paper illustrates the importance of measuring the distributional impacts of national programs. The impacts of the CRP on 5 industrial sectors were investigated at national, regional, and local levels using an input/output model. The resu…		Article	Yes	NA
57	Ribaudo M.O.; Piper S.L.	Estimating Changes In Recreational Fishing Participation From National Water Quality Policies	1991	Water Resources Research	10.1029/91WR00798	The complete evaluation of the offsite effects of national policies or programs that affect levels of agricultural nonpoint source pollution requires linking extensive water quality changes to changes in recreational activity. A sequential decision model is specified to describe an individual's decisions about fishing. A participation model for recreational fishing that includes a water quality i…		Article	No	CRP not studied
58	Canning P.	Estimating Producer Welfare Effects Of The Conservation Reserve Program	1991	Journal of Agricultural Economics Research		Using a farmland value survey that separated the value of farmland enrolled in the Conservation Reserve Program from all farmland, this article measures gains in producer welfare from program participation. The results distinguish program participant welfare gains from the general income effects that benefit all producers through reduced crop supply. Although program participants received substan…		Article	Yes	NA
59	BAILEY, WC; CARLSON, CE; PUTTLER, B; STOLTENOW, CR	Expansion Of The Range Of The Cereal Leaf Beetle, Oulema-Melanopus (L) (Coleptera, Chrysomelidae), In Missouri And Iowa	1991	JOURNAL OF THE KANSAS ENTOMOLOGICAL SOCIETY		During 1989, the European Chrysomelid, Oulema melanopus (L.), was recovered from 22 of 37 (59%) counties surveyed in eastern Missouri and from 31 of 37 (84%) counties surveyed in eastern Iowa. Westward expansion of this pest continued in 1990 with Missouri and Iowa each reporting 13 additional new county records. Infestations were first reported in three counties near St. Louis, MO in 1972 and in…	NA	Article	No	CRP not studied
60	MITCHELL, RJ; RUNION, GB; KELLEY, WD; GJERSTAD, DH; BREWER, CH	Factors Associated With Loblolly-Pine Mortality On Former Agricultural Sites In The Conservation Reserve Program	1991	JOURNAL OF SOIL AND WATER CONSERVATION		The Conservation Reserve Program (CRP) has resulted in substantial acreage planted to trees in the southeastern United States. Some CRP sites have experienced excessive pine seedling mortality, and multiple plantings on some sites have failed to achieve adequate stocking. This work attempted to identify factors or complexes of agents that may account for this pine seedling mortality. Application …	NA	Article	No	CRP not studied
61	SPOONER, J; WYATT, L; COFFEY, SW; BRICHFORD, SL; ARNOLD, JA; SMOLEN, MD; JENNINGS, GD; GALE, JA	Nonpoint Sources	1991	RESEARCH JOURNAL OF THE WATER POLLUTION CONTROL FEDERATION			NA	Article	No	CRP not studied
62	Segarra E.; Ervin R.T.; Dicks M.R.; Taylor D.B.	On-Site And Off-Site Impacts Of Soil Erosion: Their Implications For Soil Conservation Policy	1991	Resources, Conservation and Recycling	10.1016/0921-3449(91)90036-N	Using dynamic optimization modeling, impacts of the Conservation Reserve Program (CRP) and the Conservation Compliance Provision (CC) contained in the Conservation Title of the 1985 US Food Security Act was evaluated for a representative farm in South-Central Virginia. Results provide insights on the optimal course of action with respect to what, how, and when to produce agricultural commodities,…		Article	Yes	NA
63	Lant C.L.	Potential Of The Conservation Reserve Program To Control Agricultural Surface Water Pollution	1991	Environmental Management	10.1007/BF02394741	The Conservation Reserve Program (CRP), initiated by the Conservation Title of the Food Security Act of 1985, is the primary federal program to control nonpointsource pollution in agricultural watersheds of the United States. However, the program is designed primarily to reduce soil erosion rather than to retire croplands in a manner optimal for controlling runoff of sediment and associated pollu…	Agricultural policy; Contingent valuation; Filter strips; Greenbelts; Wetlands	Article	Yes	NA
64	Broomhall D.; Johnson T.G.	Regional Impacts Of The Conservation Reserve Program In The Southeast With Conversion To Trees: An Application Of Input-Output Analysis	1991	Review of Regional Studies		Since the late 1970s many regions in the US have endured economic hardship caused by factors related to problems in agriculture. In the early 1980s high interest rates and decreasing farm prices resulted in expenses increasing relative to income for many farmers who had recently invested in new land or machinery. The strong dollar of the early to mid-eighties caused a sharp decline in the export …		Article	Yes	NA
65	Joyce L.A.; Mitchell J.E.; Skold M.D.	The Conservation Reserve - Yesterday, Today And Tomorrow. Symposium Proceedings, Washington, Dc, January 1991	1991	General Technical Report - US Department of Agriculture, Forest Service		The question of what will happen when the Conservation Reserve Program (CRP) contracts begin to expire in 1996 is the predominant focus of this symposium. The problem is addressed from the perspective of effects on people and resources, beginning with an introduction to the CRP and its future prospects, tracing the history of land use in the Great Plains. The following ten, mostly short, papers c…		Article	No	Review
66	TOBEY, JA; REINERT, KA	The Effects Of Domestic Agricultural Policy Reform On Environmental-Quality	1991	JOURNAL OF AGRICULTURAL ECONOMICS RESEARCH		A general equilibrium model is developed to study the environmental implications of agricultural policies. Model results show that declines in the acreage reduction program (ARP) would reduce agricultural fertilizer use, but the return of ARP land to production would lead to an overall increase in sedimentation and offsite environmental damage. In contrast, if land and fertilizers are highly subs…	NA	Article	Yes	NA
67	Barbarika Jr A.; Langley J.	Budgetary And Farm-Sector Impacts Of The 1985-1990 Conservation Reserve Program	1992	Journal of Soil & Water Conservation		Computer simulation models of corn, wheat, cotton, and soybean markets were used to investigate the budgetary and farm income impacts of the 1985-1990 Conservation Reserve Program (CRP) over the period from 1986 to 2000. Results indicate that the CRP increases farm income and crop prices. The estimated commodity program savings vary depending upon assumptions about acreage limitation requirements…		Article	No	Unavalible
68	ARNER, DH; JONES, J; BUCCIANTINI, C	Carolina Clover - High Prospect For The Conservation Reserve Program	1992	JOURNAL OF SOIL AND WATER CONSERVATION			NA	Article	No	Unavalible
69	BRANDLE, JR; JOHNSON, BB; AKESON, T	Field Windbreaks - Are They Economical	1992	JOURNAL OF PRODUCTION AGRICULTURE	10.2134/jpa1992.0393	Use of field windbreaks to control soil erosion is well accepted but questions concerning the economic impact on crop production systems remain. While research indicates a long-term net positive effect on yield, it is unclear whether this yield increase is sufficient to offset those costs associated with the cropland planted to trees. Using a net present value approach, we evaluated three windbre…	NA	Article	No	CRP not studied
70	Miranda M.L.	Landowner Incorporation Of Onsite Soil Erosion Costs: An Application To The Conservation Reserve Program	1992	American Journal of Agricultural Economics	10.2307/1242497	Using data from the first signup of the Conservation Reserve Program, this paper examines whether or not landowners consider soil erosion productivity effects as they formulate their land management strategies. The empirical results indicate that regional differences exist in how well landowners incorporate the intertemporal consequences of land management decisions. With the exception of the Far…	Conservation Reserve Program; Soil erosion	Article	Yes	NA
71	BOYD, R; KONYAR, K; URI, ND	Measuring Aggregate Impacts - The Case Of The Conservation Reserve Program	1992	AGRICULTURAL SYSTEMS	10.1016/0308-521X(92)90086-4	This paper uses an aggregate modelling approach to assess the impacts of the Conservation Reserve Program (CRP) on the United States economy in general, and the agricultural sectors, in particular. The approach consists of a general equilibrium model composed of 12 producing sectors. 13 consuming sectors, six household categories classified by income and a government. The effects of removing 33.9…	NA	Article	Yes	NA
72	KURZEJESKI, EW; BURGER, LW; MONSON, MJ; LENKNER, R	Wildlife Conservation Attitudes And Land-Use Intentions Of Conservation Reserve Program Participants In Missouri	1992	WILDLIFE SOCIETY BULLETIN			NA	Article	Yes	NA
73	Williams R.D.; Nicks A.D.	A Modeling Approach To Evaluate Best Management Practices	1993	Water Science and Technology	10.2166/wst.1993.0472	Filter strips generally reduced sediment and sediment associated nutrients from 10 to 80% depending on site features and characteristics. Overall filter strips reduced sediment by 56%, and sediment associated nutrients by 50%. Filter strips did not reduce soluble nutrients and chemicals. Also the simulations indicated that generally only 2 to 3% of the applied herbicide was lost with the sediment…	Best management practices; Modeling; Vegetative filter strips	Conference paper	No	Not study
74	Ervin D.E.	Conservation Policy Futures: An Overview	1993	Journal of Soil & Water Conservation		The modern agricultural conservation programs in the US are now more than 50 yr old. These programs stressed education, technical assistance, financial subsidies and voluntary action. In 1985 the farm bill contained an ambitious agricultural conservation and environmental agenda, with substantial funds devoted to the Conservation Reserve Program. With this there was a shift from voluntary approac…		Article	No	Unavalible
75	Kantrud H.A.	Duck Nest Success On Conservation Reserve Program Land In The Prairie Pothole Region	1993	Journal of Soil & Water Conservation		Habitat fragmentation from intensified farming has concentrated nesting waterfowl and their predators in the remaining, relatively small untitled habitats of the prairie pothole region in the USA. The areas of land that have been enrolled in the Conservation Reserve Program (CPR) in this area could help disperse these concentrations and reduce losses to predators. During 1989-1991, waterfowl nest…		Article	No	Unavalible
76	DUNN, CP; STEARNS, F; GUNTENSPERGEN, GR; SHARPE, DM	Ecological Benefits Of The Conservation Reserve Program	1993	CONSERVATION BIOLOGY	10.1046/j.1523-1739.1993.07010132.x	The Conservation Reserve Program was initiated in 1985 to reduce soil loss on highly erodible agricultural land. This stated objective of the program bas been quite successful. However, there are other unintentional yet significant ecological benefits to the program that merit evaluation. These benefits include the reversal of landscape fragmentation, maintenance of regional biodiversity, creatio…	NA	Article	No	Review
77	FOLLETT, RF	Global Climate-Change, United-States Agriculture, And Carbon-Dioxide	1993	JOURNAL OF PRODUCTION AGRICULTURE	10.2134/jpa1993.0181	What should U.S. agriculture do to adapt for possible climate change and what can it do to reduce greenhouse gas emissions? An evaluation indicates that, unless there is a decline of about one-fourth in total crop yields, the U.S. land resource base will be adequate and food security can be met. The impacts of climate change on individual crop production regions are hard to predict, however, and …	NA	Article	No	CRP not studied
78	Williams R.D.; Nicks A.D.; Lewis J.A.; Krider J.N.	Impact Of Vegetative Filter Strips On Soil Loss And Water Quality	1993			The Conservation Reserve Program (CRP) had 2776 contracts covering 11 625ha (28 704ac) of land for the installation of vegetative filter strips through the 6th and 7th sign up periods ending August, 1988. Reduction in soil loss and water quality improvement are the major objectives of setting aside acreage for this landuse. To appraise the effectiveness of filter strips, a series of CREAMS (Chemi…		Article	No	Unavalible
79	CARROLL, SC; RUMMEL, DR; SEGARRA, E	Overwintering By The Boll-Weevil (Coleoptera, Curculionidae) In Conservation Reserve Program Grasses On The Texas High-Plains	1993	JOURNAL OF ECONOMIC ENTOMOLOGY	10.1093/jee/86.2.382	Scarcity of suitable overwintering habitat is a major obstacle to the establishment of the boll weevil, Anthonomus grandis grandis Boheman, in cotton-producing counties of the Texas High Plains (THP). After introduction of the Conservation Reserve Program (CRP) in 1985, a 3-yr study was conducted to investigate the overwintering potential of the boll weevil in two CRP grass habitats on the THP. O…	NA	Article	Yes	NA
80	Gould J.H.; Jenkins K.J.	Seasonal Use Of Conservation Reserve Program Lands By White-Tailed Deer In East-Central South Dakota	1993	Wildlife Society Bulletin		[No abstract available]		Article	Yes	NA
81	CHRISTIAN, ML; WILLIS, WG	Survival Of Wheat Streak Mosaic-Virus In Grass Hosts In Kansas From Wheat Harvest To Fall Wheat Emergence	1993	PLANT DISEASE	10.1094/PD-77-0239	Field samples of annual and perennial grasses were tested to determine which can be alternate hosts to wheat streak mosaic virus (WSMV) and can survive and sustain the virus from wheat harvest to fall wheat emergence in Kansas. Sites sampled included Conservation Reserve Program (CRP) hectares, government set-aside fields, wheat stubble fields, and waterways, Samples were collected in August of 1…	NA	Article	Yes	NA
82	JOHNSON D.H.; SCHWARTZ M.D.	The Conservation Reserve Program And Grassland Birds	1993	Conservation Biology	10.1046/j.1523-1739.1993.740934.x	[No abstract available]		Article	Yes	NA
83	Johnson D.H.; Schwartz M.D.	The Conservation Reserve Program: Habitat For Grassland Birds	1993	Great Plains Research		Describes the bird populations found on >300 CRP fields in W Minnesota, North Dakota, South Dakota, and E Montana. Densities of selected species are related to location, annual effects, conservation practice adopted, and vegetation features. -from Authors		Article	Yes	NA
84	Osborn T.	The Conservation Reserve Program: Status, Future, And Policy Options	1993	Journal of Soil & Water Conservation		Under the US Conservation Reserve Program 36.5M acres of highly erodible or environmentally sensitive cropland have been enrolled under 10 yr contracts. The paper suggests there is no apparent strategy to continue the programme or deal with the consequences of returning land to cropland. The CRP is broadly equivalent to the set aside policies of the European countries, but specifically addressed …		Article	No	Unavalible
85	Potter C.; Cook H.; Norman C.	The Targeting Of Rural Environmental Policies: An Assessment Of Agri-Environmental Schemes In The Uk	1993	Journal of Environmental Planning and Management	10.1080/09640569308711939	The targeting of environmental policies holds the key to their effectiveness and value for money. In this paper we look specifically at the targeting of the various agri-environmental schemes likely to be on offer to UK farmers under a reformed Common Agricultural Policy. The manner in which these schemes are targetedâ€”at groups of farmers or areas of landâ€”and the precision with which target g…		Article	No	CRP not studied
86	TAYLOR, CR; SMITH, HA; JOHNSON, JB; CLARK, RT	Aggregate Economic-Effects Of Crp Land Returning To Production	1994	JOURNAL OF SOIL AND WATER CONSERVATION		Land enrolled in the Conservation Reserve Program will become eligible to return to crop production as the 10-year contracts expire. The earliest contracts will receive final payments in late 1995. An estimated 19.2m acres of the 36.4m acres currently in the reserve are projected to eventually return to crop production, unless CRP contracts are extended. Multiple impacts are anticipated as this l…	NA	Article	Yes	NA
87	Behm D.H.	An Alternative Approach To Administering Federal Land Retirement Programs In Minnesota	1994	Journal of Soil and Water Conservation		[No abstract available]		Article	No	Not study
88	Roseberry J.L.; Richards B.J.; Hollenhorst T.P.	Assessing The Potential Impact Of Conservation Reserve Program Lands On Bobwhite Habitat Using Remote Sensing, Gis, And Habitat Modeling	1994	Photogrammetric Engineering and Remote Sensing		[No abstract available]		Article	Yes	NA
89	Young D.; Bechtel A.; Coupal R.	Comparing Performance Of The 1985 And The 1990 Conservation Reserve Programs In The West	1994	Journal of Soil and Water Conversation		[No abstract available]		Article	Yes	NA
90	Williams C.F.; Mjelde J.W.	Conducting A Financial Analysis Of Quail Hunting Within The Conservation-Reserve-Program	1994	Wildlife Society Bulletin		[No abstract available]		Article	Yes	NA
91	SALTIEL, J	Controversy Over Crp In Montana - Implications For The Future	1994	JOURNAL OF SOIL AND WATER CONSERVATION		Data show that the attitudes of agricultural producers in Montana towards CRP are shaped by both perceived benefits (less erosion) and perceived harm (community economy, weeds, and land rental availability). The belief that CRP would reduce soil loss was the most important factor associated with favoring the program, while the view that CRP would hurt local businesses was almost equally as strong…	NA	Article	Yes	NA
92	SKAGGS, RK; KIRKSEY, RE; HARPER, WM	Determinants And Implications Of Post-Crp Land-Use Decisions	1994	JOURNAL OF AGRICULTURAL AND RESOURCE ECONOMICS		Conservation Reserve Program (CRP) land retirement contracts will begin to expire in late 1995. A multinomial logit model is used to identify characteristics influencing New Mexico CRP participant post-CRP land use plans. Results indicate post-CRP land use intentions will vary with attributes reflecting characteristics of the land enrolled, socioeconomic variables, and participant attitudes. Resu…	NA	Article	Yes	NA
93	Miller D.G.; Shirley C.E.; Chenoweth J.W.	Effects Of 1985 Food Security Act And 1990 Food, Agriculture, Conservation, And Trade Act On The 1993 Flooding On The Upper Mississippi And Missouri River Basins	1994	Water International	10.1080/02508069408686232	Flooding was unusually sever throughout the Upper Midwest during the spring and summer of 1993. These floods resulted in locally great economic damages, but provided an ideal â€œfield laboratoryâ€ for evaluation of national erosion control programs. This article documents the amount of runoff reduction and corresponding flood damage reduction resulting from the Food Security Act (FSA) and the Fo…		Article	Yes	NA
94	Luttschwager K.A.; Higgins K.F.; Jenks J.A.	Effects Of Emergency Haying On Duck Nesting In Conservation Reserve Program Fields, South Dakota	1994	Wildlife Society Bulletin		[No abstract available]		Article	Yes	NA
95	Kellogg R.L.; Teselle G.W.; Goebel J.J.	Highlights From The 1992 National Resources Inventory	1994	Journal of Soil & Water Conservation		This paper briefly describes some of the features of the 1992 National Resource Inventory released in the US in July 1994, and highlights some of the results. The database updates previous results and provides data for the decade 1982 - 1992, with detailed information available for three years, 1982, 1987 and 1992. The examples presented include a summary of land use during the period including o…		Article	No	Review
96	Hall D.L.; Willig M.R.	Mammalian Species Composition, Diversity, And Succession In Conservation Reserve Program Grasslands	1994	Southwestern Naturalist	10.2307/3672185	[No abstract available]		Article	Yes	NA
97	Lindstrom M.J.; Schumacher T.E.; Blecha M.L.	Management Considerations For Returning Crp Lands To Crop Production	1994	Journal of Soil and Water Conservation		[No abstract available]		Article	No	Review
98	Schmitz A.; Furtan H.; Kuch P.; Guzel A.	North American Agriculture: Its Contribution To The Greenhouse Effect	1994	International Journal of Environment and Pollution		This paper assesses the effect of agricultural systems and changing input use in North American agriculture on CO2 emissions. These emissions are linked to the greenhouse effect. In the early part of the 20th century, there was a significant increase in CO2 emissions as a large amount of land was diverted from its grassland state into cultivated cropland. CO2 emissions from North American agricul…		Article	Yes	NA
99	JOHNSON, PN; SEGARRA, E	Post Conservation Reserve Program Alternatives - An Application To The Texas High-Plains	1994	AMERICAN JOURNAL OF AGRICULTURAL ECONOMICS			NA	Article	No	Not study
100	PIKE, DR; KNAKE, EL; HILL, JL	Survey Of Management-Practices Used For Reserve Acreage And Grassed Waterways	1994	JOURNAL OF SOIL AND WATER CONSERVATION		During 1991 a mail survey of Illinois farmers was conducted to determine cover crop usage and pest control practices on government subsidized program plantings. Ninety-four percent of the respondents reported having Acreage Reduction Program (ARP) plantings, 21% having Conservation Reserve Program (CRP) plantings, and 29% having grass waterways or filter strips. Results of the survey indicate tha…	NA	Article	Yes	NA
101	Gebhart D.L.; Johnson H.B.; Mayeux H.S.; Polley H.W.	The Crp Increases Soil Organic Carbon	1994	Journal of Soil and Water Conservation		[No abstract available]		Article	Yes	NA
102	DAVIE, DK; LANT, CL	The Effect Of Crp Enrollment On Sediment Loads In 2 Southern Illinois Streams	1994	JOURNAL OF SOIL AND WATER CONSERVATION		The high annual cost of damages attributed to sediment justifies the importance of gaining a better understanding of the relationship between the Conservation Reserve Program (CRP) and stream sediment loads. This relationship was studied for two watersheds within the Cache River basin of extreme southern Illinois. CRP enrollments of 15.6% and 26.5% of all cropland in the Big Creek (80.29 km2; 31 …	NA	Article	Yes	NA
103	ADAM, BD; ATTAWAY, R; DICKS, M; GARRISON, C	The Effects Of The Conservation Reserve Program On Elevator Merchandising Margins	1994	AMERICAN JOURNAL OF AGRICULTURAL ECONOMICS			NA	Article	No	Not study
104	Gerard P.W.	Agricultural Practices, Farm Policy, And The Conservation Of Biological Diversity	1995	Biological Science Report - US Department of the Interior, National Biological Service		Long-term wildlife population declines are associated with changing agricultural practices. Changes in the prairie and Great Plains agricultural landscape since the 1950's provide a clear example of the relation between federal agriculture policy, farmers' land-use practices, and the decline of grassland bird species. Early research indicates that the Conservation Reserve Program may help to slow…		Article	No	CRP not studied
105	Hughes, JS; Huszar, PC; Hoag, DL	An Economic Evaluation Of The Conservation Reserve Program'S Impacts On Wind Erosion In The West.	1995	JOURNAL OF AGRICULTURAL AND RESOURCE ECONOMICS			NA	Article	No	Unavalible
106	Riley T.Z.	Association Of The Conservation Reserve Program With Ring-Necked Pheasant Survey Counts In Iowa	1995	Wildlife Society Bulletin		The relationships between Conservation Reserve Program (CRP) enrollment and ring-necked pheasants Phasianus colchicus in Iowa was evaluated as well as how cropland and weather affected that relationship. Six percent of the land area in Iowa was enrolled in the CRP between 1986 and 1991. Pheasant numbers in Iowa increased 30% during the first five years of the CRP compared to a similar period befo…		Article	Yes	NA
107	JOHNSON, DD; WILSON, WW	Competition And Policy Conflicts In Canada Us Barley Trade	1995	JOURNAL OF AGRICULTURAL AND RESOURCE ECONOMICS		Changes in policy, institutional and competitive environments have led to increased trade and a rise in trade tensions in the Canada-U.S. barley market. These tensions stem from policies and marketing institutions that have evolved independently in these two countries. Results from a detailed spatial equilibrium model of the Canada-U.S. barley market are presented in this article. Simulations are…	NA	Article	Yes	NA
108	FARRIER, D	Conserving Biodiversity On Private Land - Incentives For Management Or Compensation For Lost Expectations	1995	HARVARD ENVIRONMENTAL LAW REVIEW			NA	Article	No	Not study
109	SZENTANDRASI S.; POLASKY S.; BERRENS R.; LEONARD J.	Conserving Biological Diversity And The Conservation Reserve Program	1995	Growth and Change	10.1111/j.1468-2257.1995.tb00177.x	ABSTRACT The lack of success with the endangered species approach to conserving biodiversity has led to calls for programs that are designed to maintain viable populations of species before they become endangered. While wildlife preserves are an important component of biodiversity conservation, effective protection of species will often take place on land that is used primarily for purposes other…		Article	No	Review
110	Johnson, DH; Igl, LD	Contributions Of The Conservation Reserve Program To Populations Of Breeding Birds In North Dakota	1995	WILSON BULLETIN		Previous studies have shown that habitat provided by the Conservation Reserve Program (CRP), a feature of the 1985 farm bill, is used by many birds. The present study quantitatively assesses the importance of the CRP by estimating changes in breeding-bird populations of North Dakota projected if CRP land would revert to cultivation. Of 18 species that were common in CRP or crop fields or both, 12…	NA	Article	Yes	NA
111	Riddel, M; Skold, M	Determining Conservation Reserve Program (Crp) Lease-Price Elasticity In Colorado.	1995	JOURNAL OF AGRICULTURAL AND RESOURCE ECONOMICS			NA	Article	No	Unavalible
112	MELINCHUK, R	Ducks Unlimiteds Landscape Approach To Habitat Conservation	1995	LANDSCAPE AND URBAN PLANNING	10.1016/0169-2046(95)07002-C	Ducks Unlimited's mission demands a landscape approach to habitat conservation to accommodate the life-cycle needs of North America's migratory birds. The loss and degradation of habitat is the major problem facing migratory bird management in North America. Habitat conservation through restoration, development, enhancement, and management is the cornerstone of Ducks Unlimited's foundation. Ducks…	NA	Article	No	Not study
113	King J.W.; Savidge J.A.	Effects Of The Conservation Reserve Program On Wildlife In Southeast Nebraska	1995	Wildlife Society Bulletin		In 1989-1990 spring roadside counts, ring-necked pheasant Phasianus colchicus numbers were higher in areas with approximately 20% of the cropland in the Conservation Reserve Program than in areas with <5%. Meadowlark Sturnella neglecta, S. magna and eastern cottontail Sylvilagus floridanus numbers did not differ between areas. Cropland sites had the fewest birds in spring 1989 and 1990, with only…		Article	Yes	NA
114	Lant C.L.; Kraft S.E.; Gillman K.R.	Enrollment Of Filter Strips And Recharge Areas In The Crp And Usda Easement Programs	1995	Journal of Soil and Water Conservation		[No abstract available]		Article	Yes	NA
115	Ringquist E.J.; Lee J.A.; Ervin R.T.	Evaluating The Environmental Effects Of Agricultural Policy: The Soil Bank, The Crp, And Airborne Participate Concentrations	1995	Policy Studies Journal	10.1111/j.1541-0072.1995.tb00527.x	The fact that agricultural policy decisions can have important environmental consequences has become common knowledge among policy scholars and policy practitioners. This relationship is reflected in the increasingly prominent soil conservation and environmental protection components of the 1985 and 1990 Farm Bills. In debating the value of continuing these provisions in the upcoming reauthorizat…		Article	Yes	NA
116	Gillespie, RL; Kemp, WP	Habitat Associations Of Grasshopper Species (Orthoptera: Acrididae) In Winter Wheat (Triticum Aestivum L) And Adjacent Rangeland	1995	JOURNAL OF THE KANSAS ENTOMOLOGICAL SOCIETY		Thirty-one species of grasshoppers were collected in either winter wheat or adjacent rangeland/CRP, at ten study sites for three years. Eighteen species were collected in winter wheat fields while 29 species were collected in adjacent reseeded native rangeland or newly seeded Conservation Reserve Program (CRP) land, seeded to crested wheatgrass (Agropyron cristatum (L.) Gaertn. and alfalfa Medica…	NA	Article	Yes	NA
117	Ford Runge C.	Land Targeting And Agricultural Policy	1995	Site-Specific Management for Agricultural Systems	10.2134/1995.site-specificmanagement.c58	Agricultural competltlveness and environmental quality are increasingly consensus objectives in American agriculture. Yet the institutional interests undergirding agricultural policy are often at odds with those promoting improved environmental quality. This chapter examines ways in which institutional reforms in land targeting can improve both agricultural competitiveness and the environment. Be…	Acreage reduction programs; Agricultural competitiveness; Conservation reserve program; Institutional reforms; Land targeting	Book chapter	No	Not study
118	PARKS, PJ; HARDIE, IW	Least-Cost Forest Carbon Reserves - Cost-Effective Subsidies To Convert Marginal Agricultural Land To Forests	1995	LAND ECONOMICS	10.2307/3146763	Supply schedules for forests planted on marginal agricultural lands are used to simulate a national carbon sequestration program. A cost-effective program should focus on establishing softwood forests on pastureland, and select lands by minimizing cost per ton sequestered. A program similar to the Conservation Reserve Program would sequester 48.6 million tons of carbon per year (3.5 percent of U.…	NA	Article	No	CRP not studied
119	Berthelsen P.S.; Smith L.M.	Nongame Bird Nesting On Crp Lands In The Texas Southern High Plains	1995	Journal of Soil & Water Conservation		The CRP conservation reserve program has added more than three million acres of permanent grass cover to the Texas Southern High Plains, one of the most intensively cultivated regions in North America. The dominant species nesting in CRP cover types were grasshopper sparrow Ammodramus savannarum (1.5 nests/ac), Cassin's sparrow Aimophila casinii (0.7 nests/ac), red-winged blackbird Ageliaus phoen…		Article	No	Unavalible
120	Barker J.R.; Baumgardner G.A.; Turner D.P.; Lee J.J.	Potential Carbon Benefits Of The Conservation Reserve Program In The United States	1995	Journal of Biogeography	10.2307/2845976	Three scenarios of the Conservation Reserve Program (CRP) were simulated to evaluate the potential to offset greenhouse gas emissions through C sequestration. The approach was to link land-area enrolments with grassland and forestland C densities to simulate C pools and fluxes over 50 years. The CRP1 simulated the likely outcome of the CRP as contracts expire in 1996 with the anticipated return o…		Article	Yes	NA
121	ZOBECK, TM; ROLONG, NA; FRYREAR, DW; BILBRO, JD; ALLEN, BL	Properties And Productivity Of Recently Tilled Grass Sod And 70-Year Cultivated Soil	1995	JOURNAL OF SOIL AND WATER CONSERVATION		The 1985 Food Security Act established the Conservation Reserve Program (CRP) whereby highly erodible land was placed into sod or tree for 10 years. Detailed information on the effects of grass sod on soil properties and productivity is needed in order to fully understand the impact of returning the retired land to production. In this study, land that had been in grass sod for about 30 years was …	NA	Article	No	CRP not studied
122	BERG, WA	Response Of A Mixed Native Warm-Season Grass Planting To Nitrogen-Fertilization	1995	JOURNAL OF RANGE MANAGEMENT	10.2307/4002506	Plant available nitrogen limits production of native warm-season grasses on marginal farmland in the Southern Plains. In this western Oklahoma study, N was applied at 0, 35, 70, or 105 kg N ha-1 yr-1 to a mixed stand of blue grama (Bouteloua gracilis (H.B.K.) Lag. ex Griffiths), sideoats grama (B. curtipendula (Michx.) Torr.), little bluestem (Schizachyrium scoparium (Michx.) Nash), sand bluestem…	NA	Article	No	CRP not studied
123	MOWRY, TM; HALBERT, SE; PIKE, KS	Russian Wheat Aphid (Homoptera, Aphididae) Performance On Perennial Grasses	1995	JOURNAL OF ECONOMIC ENTOMOLOGY	10.1093/jee/88.3.635	Russian wheat aphid, Diuraphis noxia (Kurdjumov), survival and fecundity on 25 perennial grasses in their 1st yr of growth was measured in greenhouse experiments. Thirteen grasses that had survived heading, seed set, and induced dormancy were tested for aphid host suitability of plants in their 2nd yr of growth. In general, wheatgrasses were the most suitable Russian wheat aphid hosts in both 1st…	NA	Article	No	CRP not studied
124	Burke I.C.; Lauenroth W.K.; Coffin D.P.	Soil Organic Matter Recovery In Semiarid Grasslands: Implications For The Conservation Reserve Program	1995	Ecological Applications	10.2307/1941987	[No abstract available]		Article	No	CRP not studied
125	Henderson G.S.	Soil Organic Matter: A Link Between Forest Management And Productivity	1995	Carbon forms and functions in forest soils		Since initiation of the 1985 Farm Bill, there has been activity in reforestation of marginal agriculture lands utilizing the incentives of the Conservation Reserve Program. Worldwide reforestation is a subject receiving increasing attention as issues of atmospheric C sequestration are raised. In addition, there is a small but growing interest in temperate zone agroforestry whereby agronomic crops…		Article	No	Not study
126	Lakshminarayan, PG; Babcock, B; Wu, JJ	Targeted Renewal Of Conservation Reserve Program Contracts	1995	AMERICAN JOURNAL OF AGRICULTURAL ECONOMICS			NA	Article	No	Not study
127	LANT, CL; KRAFT, SE; GILLMAN, KR	The 1990 Farm Bill And Water-Quality In Corn-Belt Watersheds - Conserving Remaining Wetlands And Restoring Farmed Wetlands	1995	JOURNAL OF SOIL AND WATER CONSERVATION		Two contingent valuation surveys including 770 mail surveys and 157 personal interviews were conducted in ten Corn Belt counties to estimate potential enrollment of farmed wetlands in the Conservation Reserve Program (CRP) and in Wetland Reserve Program (WRP) and to elicit farmers' and farmland owners' attitudes toward Swampbuster. Weighted, piecewise-linear regression was used to obtain estimate…	NA	Article	Yes	NA
128	SMITH, RBW	The Conservation Reserve Program As A Least-Cost Land Retirement Mechanism	1995	AMERICAN JOURNAL OF AGRICULTURAL ECONOMICS	10.2307/1243892	Mechanism design theory is used to characterize the properties of a least-cost CRP. If marginal land rents decrease with acres farmed then a least-cost CRP is a set of nonlinear price schedules. If marginal land rents are independent of acres farmed then an offer system constitutes a least-cost CRP. The least-cost offer system gives a useful estimate of the upper bound of a least-cost CRP. Empiri…	NA	Article	Yes	NA
129	Lee, J; Randhir, T	Trading Cropping Rights On Erodible Lands Under Conservation Reserve Program	1995	AMERICAN JOURNAL OF AGRICULTURAL ECONOMICS			NA	Article	No	Not study
130	Jewett, JG; Sheaffer, CC; Moon, RD; Martin, NP; Barnes, DK; Breitbach, DD; Jordan, NR	A Survey Of Crp Land In Minnesota .1. Legume And Grass Persistence	1996	JOURNAL OF PRODUCTION AGRICULTURE		The federal Conservation Reserve Program (CRP), which had goals including reduced soil erosion and increased wildlife habitat, funded diversion of land from annual crops into permanent vegetation, The survival of grasses and legumes planted in CRP fields was not known, Our objectives were to assess the persistence and coverage of grasses and legumes in 6- to 8-yr-old CRP fields and to determine c…	NA	Article	Yes	NA
131	Jewett, JG; Sheaffer, CC; Moon, RD; Martin, NP; Barnes, DK; Breitbach, DD; Jordan, NR	A Survey Of Crp Land In Minnesota .2. Weeds On Crp Land	1996	JOURNAL OF PRODUCTION AGRICULTURE		The federal Conservation Reserve Program (CRP) funded the conversion of eroding cropland to grass or grass-legume cover that was not to be tilled, hayed, or grazed for 10 yr. It was not known what the species composition of CRP fields would be after years of minimal disturbance. Our objective was to document the presence and percentage groundcover of weeds in 151 CRP fields located in 10 Minnesot…	NA	Article	Yes	NA
132	Patterson M.P.; Best L.B.	Bird Abundance And Nesting Success In Iowa Crp Fields: The Importance Of Vegetation Structure And Composition	1996	American Midland Naturalist	10.2307/2426881	Bird use of Conservation Reserve Program (CRP) and row-crop fields was studied in central Iowa from May through July 1991-1993. Thirty-three bird species were recorded in CRP fields and 34 in row-crop fields. The most abundant species in both habitats was the red-winged blackbird (Agelaius phoeniceus), accounting for 35% of all birds in CRP and 24% in row-crop fields. The dickcissel (Spiza americ…		Article	Yes	NA
133	Barker J.R.; Baumgardner G.A.; Turner D.P.; Lee J.J.	Carbon Dynamics Of The Conservation And Wetland Reserve Programs	1996	Journal of Soil and Water Conservation		Data from the Conservation (CRP) and Wetland (WRP) Reserve Programs were analyzed to quantify the carbon (C) dynamics of associated cropland converted to grassland or forestland. Land-area enrollments were multiplied by grassland- and forestland-C densities to calculate C pools and fluxes 50 years into the future. The CRP began in 1986 and by 1996 consisted of 14.7 Mha (3.6 Ã— 107 a) of grassland…	Carbon dynamics; Carbon sequestration; Conservation Reserve Program; Cropland; Forestland; Grassland; Land management; Land use; Wetland Reserve Program	Article	Yes	NA
134	Galatowitsch S.M.; Van Der Valk A.G.	Characteristics Of Recently Restored Wetlands In The Prairie Pothole Region	1996	Wetlands	10.1007/bf03160647	Between 1987 and 1991, 1892 prairie potholes were restored in northern Iowa, southern Minnesota, and southeastern South Dakota by state and federal agencies, most as part of the Conservation Reserve Program. The total area covered by these restored wetlands is approximately 2714 ha. Most restorations are small (less than 4 ha) wetlands with a seasonal hydrologic regime. Wetlands with an ephemeral…	Ecological function; Hydric soils; Iowa; Minnesota; Prairie potholes; South Dakota; Vegetation zonation; Wetland hydrology; Wetland restoration	Article	No	CRP used but not studied
135	Wu, JJ; Babcock, BA	Contract Design For The Purchase Of Environmental Goods From Agriculture	1996	AMERICAN JOURNAL OF AGRICULTURAL ECONOMICS	10.2307/1243850	An environmental stewardship program, whereby farmers are paid directly for the environmental goods they provide, is developed by combining the microparameter distribution model with mechanism design principles. The program overcomes the information asymmetry between farmers and governments and accounts for the deadweight losses from distortionary taxes. The characteristics of optimal input and p…	NA	Article	No	CRP not studied
136	Granfors D.A.; Church K.E.; Smith L.M.	Eastern Meadowlarks Nesting In Rangelands And Conservation Reserve Program Fields In Kansas	1996	Journal of Field Ornithology		Eastern Meadowlark (Sturnella magna) nesting habitat was studied to make management recommendations for fields enrolled in a federal land retirement program. We compared available microhabitat, nest-site selection, and nest success on rangelands and Conservation Reserve Program (CRP) fields in eastern Kansas. Daily nest survival rates and numbers fledged per female did not differ significantly be…		Article	Yes	NA
137	Millenbah, KF; Winterstein, SR; Campa, H; Furrow, LT; Minnis, RB	Effects Of Conservation Reserve Program Field Age On Avian Relative Abundance, Diversity And Productivity	1996	WILSON BULLETIN		Introduced grass dominated Conservation Reserve program (CRP) fields were monitored in summer 1992 in Gratiot County, Michigan, to determine the relationship between field age and avian relative abundance, diversity, and productivity. Younger CRP fields (1-2 years old), best described as a combination of forbs and bare ground, had the greatest diversity and relative abundance of avian species. Ol…	NA	Article	Yes	NA
138	Ikerd J.; Devino G.; Traiyongwanich S.	Evaluating The Sustainability Of Alternative Farming Systems: A Case Study	1996	American Journal of Alternative Agriculture	10.1017/s088918930000669x	The sustainability of farming systems must be assessed by their potential environmental, economic, and social performance. We present a case study to illuststrate an assessment of relative sustainability that uses all three performance criteria. We developed two scenarios for farmland currently enrolled in the Conservation Reserve Program (CRP) in Putnam County, Missouri: a conventional scenario …	Conservation Reserve Program; Intensive grazing; Local economic impacts; Missouri; Sustainable agriculture	Article	Yes	NA
139	Gilley J.E.; Patton B.D.; Nyren P.E.; Simanton J.R.	Grazing And Haying Effects On Runoff And Erosion From A Former Conservation Reserve Program Site	1996	Applied Engineering in Agriculture		Grazing and haying effects on runoff and erosion from a former Conservation Reserve Program (CRP) site near Streeter, North Dakota, were determined. Treatments included undisturbed CRP, twice-over rotational grazing, season-long grazing, haying, and burning. Runoff and erosion were measured from simulated rainfall which was applied to 3.7 Ã— 10.7 m (12.0 Ã— 35.1 ft) plots. Following an initial st…	Burning; Erosion; Grazing management; Haying; Hydrology; Runoff	Article	Yes	NA
140	Krall J.M.; Schuman G.E.	Integrated Dryland Crop And Livestock Production Systems On The Great Plains: Extent And Outlook	1996	Journal of Production Agriculture	10.2134/jpa1996.0187	Soil organic carbon levels have declined 24 to 60% on many Great Plains soils since initial cultivation. Integrated crop and livestock systems could help reverse this trend, therefore we examined the extent of use, the factors affecting use, and the potential for this system. The 1992 U.S. Department of Commerce data indicate that land in integrated systems is limited to less than 10% of the agri…		Article	No	Review
141	Hardesty L.H.; Tiedeman J.A.	Integrating Crop And Livestock Production In Inland Northwest Farming Systems	1996	American Journal of Alternative Agriculture	10.1017/S0889189300006901	The demand for more ecologically and economically sustainable agriculture arises because we currently integrate products economically in a fashion that distorts ecological relationships. Early farms were ecologically integrated through feeding of forage crops and crop residues to livestock, with livestock contributing draft power and manure for crops. Today we have almost entirely uncoupled plant…	Dryland; Ecological integration; Economic integration; Range	Article	No	CRP not studied
142	Nellis M.D.; Price K.; Egbert S.; Wu J.	Natural Resource Capability Of Crp Lands As Grasslands In Southwest Kansas: A Remote Sensing And Gis Perspective	1996	Geocarto International	10.1080/10106049609354545	Sustainability of our use of the environment, including sustainability of both the resource base and the economic system, has been of increasing interest in rural land use analysis. The U.S. Conservation Reserve Program (CRP) is part of a series of land and soil conservation measures dating back to the Dust Bowl era of the 1930's that have significant implications for preserving quality grassland…		Article	Yes	NA
143	Nicks A.D.; Williams R.D.; Williams J.R.	Regional Analysis Of Erosion From Agricultural Fields Using Global Change Scenarios	1996	IAHS-AISH Publication		Field data were collected from 162 sites in 22 US states to assess the effectiveness of vegetative filter strips in reducing soil and chemical losses. Installed under the Conservation Reserve Program sponsored by the US Department of Agriculture, each site was surveyed for crop rotation, soil properties, chemical and cultural management practices. The sites were then parameterized for erosion and…		Article	No	CRP used but not studied
144	Ostrand W.D.; Bissonette J.A.; Conover M.R.	Selection Of Foraging Habitat By Mourning Doves: A Structural Approach	1996	Journal of Field Ornithology		We sought to characterize the foraging habitat of the Mourning Dove (Zenaida macroura) by conducting an experiment to determine preferred habitat structure in grassland communities independent of species composition or forage availability. Our manipulations altered grass height, density of grass cover, and coverage of litter. To attract doves, food was added in equal amounts to all plots. We foun…		Article	Yes	NA
145	Parks, PJ; Schorr, JP	Sustaining Open Space Benefits In The Northeast: An Evaluation Of The Conservation Reserve Program.	1996	AMERICAN JOURNAL OF AGRICULTURAL ECONOMICS			NA	Article	No	Duplicate
146	McKay R.R.	The Conservation Reserve Program And Recent Efforts To Conserve Soil And Water Resources In Pennsylvania	1996	Pennsylvania Geographer		This study examines the Conservation Reserve Program (CRP) in Pennsylvania since its inception in 1985. The major types of conservation practices used in Pennsylvania to meet program guidelines are identified and examined. The study reveals that the program has contributed significantly to the conservation of soil and water resources within the Commonwealth. Program benefits to farmers, businesse…		Article	Yes	NA
147	Leetmaa, SE; Smith, ME	The Conservation Reserve Program: Implications Of A Reduced Program On Us Grain Trade	1996	AMERICAN JOURNAL OF AGRICULTURAL ECONOMICS			NA	Article	No	Not study
148	Roberts I.; Doyle S.	Us Farm Legislation: Us Federal Agricultural Improvement And Reform Act Of 1996	1996	Australian Commodities		The new US farm bill marks a fundamental change in the nature of US farm support in the United States. There is a shift toward greater market influences, but the effects of the change on world markets and prices will largely depend on decisions taken by the US administration. This is particularly the case for the application of export subsidies and the Conservation Reserve Program, which will aff…		Article	No	CRP not studied
149	Grain S.J.; Lee J.H.	Volatility In Wheat Spot And Futures Markets, 1950-1993: Government Farm Programs, Seasonality, And Causality	1996	Journal of Finance	10.1111/j.1540-6261.1996.tb05211.x	We explore how wheat spot and futures market volatility has been impacted by government farm programs during the 1950-1993 period. We find that changing volatility in both markets is highly associated with changing farm programs. The mandatory allotment programs of the 1950s and early 1960s (1/3/50-4/10/64) were associated with low volatility, while the voluntary programs initiated in the mid 196…		Article	No	CRP used but not studied
150	Shakya B.S.; Hitzhusen F.J.	A Benefit-Cost Analysis Of The Conservation Reserce Program In Ohio: Are Tree Part Of A Sustainable Future In The Midwest	1997	Journal of Regional Analysis and Policy		Millions of acres of credible soon will be removed from the Conservation Reserve Program (CRP). Farmers may soil conservation on leaving CRP, or they may revert to crop our concern is the sustainable future ose of the most erosive and downstream-damaging croplands. on lands could be one choice. Benefit cost analyses of CRP, white plantation (WPP), and row crop production (RC) suggest that white p…		Article	Yes	NA
151	Selting J.P.; Irby L.R.	Agricultural Land Use Patterns Of Native Ungulates In Southeastern Montana	1997	Journal of Range Management	10.2307/4003296	Mule deer (Odocoileus hemionus), while-tailed deer (Odocoileus virginianus), and pronghorn antelope (Antilocapra americana) use of 6 agricultural land use categories in southeastern Montana were monitored to identify use patterns at specific sites. Alfalfa (Medicago sativa L.), bottom rangeland, Conservation Reserve Program (CRP) lands, upland rangeland, wheat (Triticum aestivum L.) stubble, and …	Agriculture; Habitat use; Mule deer; Pronghorn antelope; White-tolled deer	Article	Yes	NA
152	Sheaffer C.C.; Grimsbo Jewett J.; Barnes D.K.; Lueschen W.E.; Swanson D.R.; Matthison R.	Alfalfa Persistence Under Infrequent Cutting	1997	Journal of Production Agriculture	10.2134/jpa1997.0558	Alfalfa (Medicago sativa L.) cultivars have been developed for modern forage production systems with three or four cuts per year. Little is known about persistence of alfalfa cultivars in unharvested systems such as Conservation Reserve Program (CRP) fields. Our objective was to determine the stand persistence of alfalfa cultivars that were not harvested or harvested once per year. Twenty-three a…		Article	No	CRP not studied
153	Hammond, C; Goodwin, B	An Ex Post Evaluation Of The Conservation Reserve Program: Participation, Erosion, And Interaction With Related Programs.	1997	AMERICAN JOURNAL OF AGRICULTURAL ECONOMICS			NA	Article	No	Not study
154	Staben M.L.; Bezdicek D.F.; Smith J.L.; Fauci M.F.	Assessment Of Soil Quality In Conservation Reserve Program And Wheat-Fallow Soils	1997	Soil Science Society of America Journal	10.2136/sssaj1997.03615995006100010019x	Chemical and microbial aspects of soil quality are an important consideration when evaluating the benefits of soil conservation efforts such as the Conservation Reserve Program (CRP). The objective of this study was to evaluate the quality of CRP and wheat-fallow (W-F) soils using soil biological and chemical parameters and C and N mineralization processes. The study was conducted on 20 CRP/W-F p…		Article	Yes	NA
155	Delisle J.M.; Savidge J.A.	Avian Use And Vegetation Characteristics Of Conservation Reserve Program Fields	1997	Journal of Wildlife Management	10.2307/3802587	We compared avian use of Conservation Reserve Program (CRP) fields enrolled in the CPI (cool-season grasses and legumes) and CP2 (warm-season native grasses) options in southeastern Nebraska from 1991 to 1995. In winter and in the breeding season CP2 fields had taller, denser vegetation than CP1 fields. However, total bird abundance did not differ between CP1 and CP2 fields (P = 0.47). Dickeissel…	Agriculture; Bird community; Conservation Reserve Program; Cool- season; CRP; Dickeissel; Farm bill; Grasshopper sparrow; Grassland birds; Nebraska; Nongame birds; Warm-season	Article	Yes	NA
156	Best L.B.; Campa III H.; Kemp K.E.; Robel R.J.; Ryan M.R.; Savidge J.A.; Weeks Jr. H.P.; Winterstein S.R.	Bird Abundance And Nesting In Crp Fields And Cropland In The Midwest: A Regional Approach	1997	Wildlife Society Bulletin		We compared the abundance and nesting success of avian species in Conservation Reserve Program (CRP) fields during the summer with that in rowcrop fields over 5 years (1991-1995) for 6 midwestern states (Ind., la., Kans., Mich., Mo., and Nebr.). Field techniques were standardized in all states. CRP fields consisted of either perennial introduced grasses and legumes (CP1) or perennial native grass…	Bird abundance; Bird nesting; Cropland; CRP fields; Midwest; Regional approach	Article	Yes	NA
157	Feather P.; Hellerstein D.	Calibrating Benefit Function Transfer To Assess The Conservation Reserve Program	1997	American Journal of Agricultural Economics	10.2307/1243950	Benefit transfer offers an inexpensive alternative to conducting an original study to determine economic value. Unfortunately, benefit transfers can also result in biased welfare estimates. In this paper, we suggest a method of calibrating the benefit transfer to reduce this bias. An empirical example to determine the benefits of the Conservation Reserve Program on water-based recreation illustra…	Benefit transfer; Conservation Reserve Program; Double hurdle model; Random utility model; Soil erosion	Article	Yes	NA
158	Mosier, AR; Parton, WJ; Valentine, DW; Ojima, DS; Schimel, DS; Heinemeyer, O	Ch4 And N2O Fluxes In The Colorado Shortgrass Steppe .2. Long-Term Impact Of Land Use Change	1997	GLOBAL BIOGEOCHEMICAL CYCLES	10.1029/96GB03612	As part of a weekly, year-round program to measure the soil-atmosphere exchange of nitrous oxide (N2O) and methane (CH4) in a shortgrass steppe, we examined the impact of land use change on these fluxes from 1992 through 1995, We found that conversion of grassland to croplands typically decreased the soil consumption of atmospheric CH, and increased the emission of N2O. Mean annual CH4 consumptio…	NA	Article	Yes	NA
159	Igl, LD; Johnson, DH	Changes In Breeding Bird Populations In North Dakota: 1967 To 1992-93	1997	AUK	10.2307/4089067	We compared breeding bird populations in North Dakota using surveys conducted in 1967 and 1992-93. In decreasing order, the five most frequently occurring species were Horned Lark (Eremophila alpestris), Brown-headed Cowbird (Molothrus ater), Western Meadowlark (Sturnella neglecta), Red-winged Blackbird (Agelaius phoeniceus), and Eastern King-bird (Tyrannus tyrannus). The five most abundant speci…	NA	Article	No	CRP not studied
160	Riddel M.; Skold M.	Cropland Retirement And Supply Control In The Grea Plains	1997	Journal of Production Agriculture	10.2134/jpa1997.0106	Supply control has been an important rationale for agricultural commodity policies for the past 60 yr. The principal policy instrument to provide supply control through successive agricultural legislation has been cropland retirement. Both annual (set-asides, cropland diversion, acreage reserve) and long term (Soil Bank, Conservation Reserve Program [CRP]) have been applied. This paper evaluates …		Article	No	CRP used but not studied
161	Epplin, F	Declining Wheat Yields After Implementation Of The Conservation Reserve Program.	1997	AMERICAN JOURNAL OF AGRICULTURAL ECONOMICS			NA	Article	No	Not study
162	Phillips S.R.; Olson K.R.; Siemens J.C.; Ebelhar S.A.	Economics Of Conservation Tillage Systems For Crp Land In Southem Illinois	1997	Journal of Production Agriculture	10.2134/jpa1997.0483	A tillage project was initiated in 1989 at the University of Illinois Dixon Springs Agricultural Research Center in southern Illinois to evaluate conservation tillage systems for land being removed from Conservation Reserve Program (CRP). No-till (NT), chisel plow (CP), and moldboard plow (MP) tillage systems on a Grantsburg silt loam (fine-silty, mixed, mesic Typic Fragiudalf) soil were studied.…		Article	No	CRP used but not studied
163	Fair W.S.; Henke S.E.	Effects Of Habitat Manipulations On Texas Horned Lizards And Their Prey	1997	Journal of Wildlife Management	10.2307/3802139	The effects of habitat manipulations on Texas horned lizards (Phrynosoma cornutum) and their main prey, harvester ants (Pogonomyrmex spp.) were studied in South Texas. The relative abundance of lizards, their seat, and active harvester ant mounds was assessed on 1-ha plots that were manipulated with either prescribed burning, disking, burning and disking combination, grazing, or land in the Conse…	Conservation Reserve Program; Disking; Grazing; Habitat manipulation; Harvester ant; Phrynosoma cornutum; Pogonomyrmex; Prescribed burning; Texas horned lizard	Article	Yes	NA
164	Wu J.; Nellis M.D.; Ransom M.D.; Price K.P.; Egbert S.L.	Evaluating Soil Properties Of Crp Land Using Remote Sensing And Gis In Finney County, Kansas	1997	Journal of Soil and Water Conservation		The Conservation Reserve Program (CRP) began in 1986 with the primary purpose of reducing soil erosion. It also was intended to help the development of sutainable agriculture and associated environmental harmony. However, in effectiveness has been questioned because of the large costs and extensive staff required to conduct the program. The objectives of our study were to test procedures for inte…		Article	Yes	NA
165	Robles M.D.; Burke I.C.	Legume, Grass, And Conservation Reserve Program Effects On Soil Organic Matter Recovery	1997	Ecological Applications	10.1890/1051-0761(1997)007[0345:LGACRP]2.0.CO;2	Active pools of soil organic matter (SOM) can recover to native levels on formerly cultivated fields that are abandoned for â‰ƒ50 yr, but the short-term (<10 yr) recovery dynamics of SOM and nutrient supply have not been widely investigated. In several fields on a farm in southeastern Wyoming that had been involved in the Conservation Reserve Program (CRP, a federal program that pays landowners t…	Carbon mineralization; Conservation Reserve Program; Legumes; Nitrogen mineralization, net; Nutrient availability; Particulate organic matter; Plant lifeform; Semiarid ecosystems; Soil effects; Soil heterogeneity; Soil organic matter; Soil recovery; Wyoming	Article	Yes	NA
166	Randall G.W.; Huggins D.R.; Russelle M.P.; Fuchs D.J.; Nelson W.W.; Anderson J.L.	Nitrate Losses Through Subsurface Tile Drainage In Conservation Reserve Program, Alfalfa, And Row Crop Systems	1997	Journal of Environmental Quality	10.2134/jeq1997.00472425002600050007x	Subsurface drainage of gravitational water from the soil profile through files is a common practice used to improve crop production on poorly drained soils. Previous research has often shown significant concentrations of nitrate-N (NO3-N) in drainage water from row-crop systems, but little drainage research has been conducted under perennial crops such as those used in the Conservation Reserve Pr…		Article	Yes	NA
167	Herkert J.R.	Population Trends Of The Henslow'S Sparrow In Relation To The Conservation Reserve Program In Illinois, 1975-1995	1997	Journal of Field Ornithology		Data from Illinois' Spring Bird Count was used to estimate long-term population trends of Henslow's Sparrows in Illinois and to examine if the Conservation Reserve Program has affected these trends. Spring Bird Count data suggest that Henslow's Sparrow populations in Illinois have declined significantly over the last 21 yr, with an estimated average rate of decline of 7.1% per year between 1975-1…		Article	Yes	NA
168	Giesel J.T.; Brazeau D.; Koppelman R.; Shiver D.	Ring-Necked Pheasant Population Genetic Structure	1997	Journal of Wildlife Management	10.2307/3802134	We investigated genetic variability in 34 ring-necked pheasants (Phasianus colchicus) from northeastern Iowa using randomly amplified polymorphic DNA (RAPD). We collected pheasants from 5 Conservation Reserve Program (CRP) habitats or longer-standing patches of overwintering and breeding habitats. Each habitat patch was separated from the others by 5-30 km of unsuitable breeding habitat. Signific…	Conservation Reserve Program; CRP; DNA; Genetic differentiation; Habitat fragmentation; Iowa; Phasianus colchicus; Population subdivision; Ring-necked pheasants	Article	No	CRP used but not studied
169	Gilley J.E.; Doran J.W.; Karlen D.L.; Kaspar T.C.	Runoff, Erosion, And Soil Quality Characteristics Of A Former Conservation Reserve Program Site	1997	Journal of Soil and Water Conservation		No-till and moldboard plow tillage systems were established on a former Conservation Reserve Program (CRP) site in southwest Iowa. Runoff rates from simulated rainfall events were significantly greater on sites returned to crop production than from adjoining, undisturbed CRP areas. Substantial soil loss was measured from the moldboard plow treatments, but no significant differences in erosion rat…		Article	Yes	NA
170	Gilley J.E.; Doran J.W.; Dao T.H.	Runoff, Erosion, And Soil Quality Characteristics Of A Former Conservation Reserve Program Site In Southwestern Oklahoma	1997	Applied Engineering in Agriculture		This study was conducted to measure runoff, erosion, and soil quality characteristics of a site in southwestern Oklahoma the first year following conversion from the Conservation Reserve Program (CRP). Treatments included undisturbed CRP, Old World bluestem (Bothriochlora ischaemum L.), no-till wheat (Triticum aestivum L.) and conservation-till wheat. Significant differences in surface cover were…	Conservation tillage; Erosion; Grassland renovation; No-till systems; Runoff; Soil management; Soil quality	Article	Yes	NA
171	Klute D.S.; Robel R.J.; Kemp K.E.	Seed Availability In Grazed Pastures And Conservation Reserve Program Fields During Winter In Kansas	1997	Journal of Field Ornithology		Studies have documented the importance of Conservation Reserve Program (CRP) fields to breeding birds, but few have examined them as food sources for wintering birds We compared the biomass of seeds in CRP fields to that in grazed native grass pastures in northeastern Kansas during two winters. Log transformed total seed biomass was significantly lower in grazed pastures than in CRP fields during…		Article	Yes	NA
172	Parks P.J.; Schorr J.P.	Sustaining Open Space Benefits In The Northeast: An Evaluation Of The Conservation Reserve Program	1997	Journal of Environmental Economics and Management	10.1006/jeem.1996.0956	A conceptual model is developed to analyze agricultural landowners' decisions to continue agricultural use, participate in conservation programs, or sell land. The model serves as the framework for an econometric study of participation in the Conservation Reserve Program by Northeastern landowners. Results identify significant differences in enrollment between metropolitan and nonmetropolitan cou…		Article	Yes	NA
173	Carmichael Jr. D.B.	The Conservation Reserve Program And Wildlife Habitat In The Southeastern United States	1997	Wildlife Society Bulletin		[No abstract available]	Conservation Reserve; Farm bill; Federal cost-share programs; Pine plantations; U.S. Department of Agriculture	Review	No	Review
174	Gilley J.E.; Doran J.W.	Tillage Effects On Soil Erosion Potential And Soil Quality Of A Former Conservation Reserve Program Site	1997	Journal of Soil and Water Conservation		This study was conducted to determine the effect of tillage on soil erosion potential and soil quality characteristics of a former Conservation Research Program (CRP) site. Following tillage, the study area in Northern Mississippi was maintained in a fallow condition for nine months. Soil loss from simulated rainfall events was minimal on recently tilled plots and an adjoining, undisturbed CRP ar…		Article	Yes	NA
175	Krapu G.L.; Greenwood R.J.; Dwyer C.P.; Kraft K.M.; Cowardin L.M.	Wetland Use, Settling Patterns, And Recruitment In Mallards	1997	Journal of Wildlife Management	10.2307/3802180	The correlation between number of May ponds in the Prairie Pothole Region (PPR) of North America and size of the continental mallard (Arias platyrhynchos) breeding population the following spring weakened from the 1950s to the 1980s, suggesting possible changes in suitability of prairie ponds for meeting reproductive needs. We studied wetland use and preferences of radioequipped female mallards b…	Anas platyrhynchos; Breeding pairs; Conservation Reserve Program; Drought; Land use; Mallard; May ponds; Pond density; Prairie Pothole Region; Seasonal ponds; Wetland complexes; Wetland use	Article	No	CRP not studied
176	Epplin F.M.	Wheat Yield Response To Changes In Production Practices Induced By Program Provisions	1997	Journal of Agricultural and Resource Economics		From 1986 to 1995 the Oklahoma five-year moving average wheat grain yield declined from 32.6 to 26.7 bu./ac. This study was conducted to determine why the state average wheat yield declined. Changes in government program provisions and changes in production practices were investigated. Changes in acreage base and changes in program diversion requirements were associated with changes in planting d…	Commodity program; Conservation reserve program; Diversion requirements; Trend; Wheat; Yield	Article	No	CRP not studied
177	Cable T.T.; Cook P.; Dlebel P.	Wildlife Conservation Attitudes And Intentions Of Conservation Reserve Program Participants	1997	Human Dimensions of Wildlife	10.1080/10871209709359089	[No abstract available]		Article	No	Not study
178	Klute D.S.; Robel R.J.; Kemp K.E.	Will Conversion Of Conservation Reserve Program (Crp) Lands To Pasture Be Detrimental For Grassland Birds In Kansas?	1997	American Midland Naturalist	10.2307/2426840	The Conservation Reserve Program (CRP) was established by the 1985 Food Security Act (Farm Bill). Unless renewed, most CRP contracts will expire in 1997 and up to 70% of CRP fields in Kansas may be converted to pasture. We compared avian use of CRP areas with that of pasture to determine if such conversion would be detrimental to grassland birds. Data on vegetative structure, avian abundance, and…		Article	Yes	NA
179	Karlen D.L.; Gardner J.C.; Rosek M.J.	A Soil Quality Framework For Evaluating The Impact Of Crp	1998	Journal of Production Agriculture	10.2134/jpa1998.0056	The book entitled 'Soil and Water Quality: An Agenda for Agriculture' by the U.S. National Academy of Sciences caused people to ask whether soil quality assessments could be used to evaluate the impact of public policies such as the Conservation Reserve Program (CRP). However, differences in scale, perception of soil quality, and the inability to directly measure soil quality led to significant u…		Article	No	Review
180	Mummey D.L.; Smith J.L.; Bluhm G.	Assessment Of Alternative Soil Management Practices On N2O Emissions From Us Agriculture	1998	Agriculture, Ecosystems and Environment	10.1016/S0167-8809(98)00117-0	Although agricultural soil management is the predominant anthropogenic source of nitrous oxide (N2O) to the atmosphere, little is known about the effects of alternative soil management practices on N2O emissions. In this study the NGAS model of Parton et al. (1996), coupled with a N and C cycling model, was used to simulate annual N2O emissions from 2639 cropland sites in the US using both no-til…	CRP; Denitrification; Greenhouse gases; Nitrification; Nitrous oxide; Tillage	Article	Yes	NA
181	Best L.B.; Campa III H.; Kemp K.E.; Robel R.J.; Ryan M.R.; Savidge J.A.; Weeks Jr. H.P.; Winterstein S.R.	Avian Abundance In Crp And Crop Fields During Winter In The Midwest	1998	American Midland Naturalist	10.1674/0003-0031(1998)139[0311:AAICAC]2.0.CO;2	We compared the abundance and species composition of birds in Conservation Reserve Program (CRP) fields with the same aspects in row-crop fields during the winter (January and February) over several years (1992-1995) for six midwestern states (Indiana, Iowa, Kansas, Michigan, Missouri and Nebraska). Field techniques were standardized in all states. CRP fields consisted of either permanent introdu…		Article	Yes	NA
182	Greenwood, RJ; Pietruszewski, DG; Crawford, RD	Effects Of Food Supplementation On Depredation Of Duck Nests In Upland Habitat	1998	WILDLIFE SOCIETY BULLETIN		We examined provision of supplemental food as a method for reducing depredation of upland-duck nests, especially by striped skunks (Mephitis mephitis). Predators negatively influence duck recruitment in grassland ecosystems. Managers are in search of methods, particularly nonlethal methods, for reducing nest depredation. We conducted this study on 24 areas managed for wildlife production in the P…	NA	Article	No	CRP used but not studied
183	Eck H.V.; Stewart B.A.	Effects Of Long-Term Cropping On Chemical Aspects Of Soil Quality	1998	Journal of Sustainable Agriculture	10.1300/J064v12n02_03	The objective of this study was to determine the effects of long-term (1950s to 1992) cropping by farmers, using their own cultural and fertilization practices, on soil quality as measured by soil OC, total N, NaHCO3-extractable P, and pH. We sampled farmers fields at 27 Oklahoma sites (representing six soil associations) in the 1950s and again in 1992. We also sampled soil at 2 sites with native…	Nitrogen; Organic carbon; Ph; Phosphorus; Soil quality	Article	No	CRP not studied
184	Doederlein T.; Baugh B.; Cronholm G.; Crumly C.; Graves R.; Kidd P.; Logan M.; Schuster G.; Siders K.	Evaluation Of Boll Weevil Overwintering On The Texas High Plains Through Habitat Sampling	1998	1998 proceedings Beltwide Cotton Conference, January, San Diego, volume 2		Since 1992 the boll weevil has become a newly established economic pest to cotton production on the Texas High Plains. The present boll weevil problem in Texas High Plains counties is believed to result from two major factors: an unprecedented five successive mild winters and the establisment and maturation of CRP (Conservation Reserve Program) grass acreage. The objectives of these studies were …		Article	Yes	NA
185	Simmons C.L.; Pedigo L.P.; Rice M.E.	Evaluation Of Seven Sampling Techniques For Wireworms (Coleoptera: Elateridae)	1998	Environmental Entomology	10.1093/ee/27.5.1062	During 1995 and 1996, 7 sampling techniques were examined to develop a farmer or consultant-oriented system of sampling for wireworms (Coleoptera: Elateridae) to determine field populations. In an intensive sampling program, the soil core (absolute) sampling technique was compared with 6 relative sampling techniques [corn (Zea mays L.)/wheat (Triticum aestivum L.) bait, melon (Cucumis melo L.) ba…	Conservation reserve program; Sampling; Wireworms	Review	No	CRP used but not studied
186	Schacht W.H.; Smart A.J.; Anderson B.E.; Moser L.E.; Rasby R.	Growth Responses Of Warm-Season Tallgrasses To Dormant-Season Management	1998	Journal of Range Management	10.2307/4003331	A study on Conservation Reserve Program (CRP) land was established in southeastern Nebraska to determine the effect of dormant-season management on subsequent-year growth rates and yields of tallgrasses. The purpose of the management practices was removal of standing dead material and litter that negatively impact plant growth and grazing efficiency. Treatments consisted of a control with no resi…	Conservation Reserve Program; High-intensity grazing; Mowing; Prescribed burning	Article	Yes	NA
187	Husain S.A.; Rose D.W.; Archibald S.O.	Identifying Agricultural Sites For Biomass Energy Production In Minnesota	1998	Biomass and Bioenergy	10.1016/S0961-9534(98)00059-2	This research examines the potential of producing hybrid poplar on location specific marginal agricultural lands in Minnesota. It is assumed that all poplar production would be used to meet biomass energy requirements for two potential 100 MW power plants located in Alexandria and Granite Falls, Minnesota. The delivered fuelwood costs for each power plant are calculated using a cost minimization …	Biomass energy; Conservation Reserve Program; Delivered fuelwood costs; Hybrid poplar; Marginal agricultural lands	Article	No	CRP not studied
188	Hirsch S.A.; Leitch J.A.	Impact Of Leafy Spurge On Post-Conservation Reserve Program Land	1998	Journal of Range Management	10.2307/4003601	Leafy spurge (Euphorbia esula L.), a noxious weed infests some of the 1.2 million hectares of Conservation Reserve Program (CRP) land in North Dakota. Once established a leafy spurge monoculture will reduce expected CRP benefits and impact returns to some post-CRP land uses. The study estimated statewide direct economic impacts of about $351,000 on post-CRP land maintained in vegetative cover, $1…	CRP; Economic impact; Euphorbia esula; Grazing; North Dakota; Noxious weed; Vegetative cover	Article	Yes	NA
189	Egbert S.L.; Lee R.; Price K.P.; Boyce R.; Nellis M.D.	Mapping Conservation Reserve Program (Crp) Grasslands Using Multi-Seasonal Thematic Mapper Imagery	1998	Geocarto International	10.1080/10106049809354660	This is a critical time for evaluating the status and success of the U.S. Conservation Reserve Program (CRP), a program that has resulted in the conversion of millions of hectares of cropland to grassland, woodland, and other conservation uses. In order to evaluate the effects of CRP on soil erosion, wildlife habitat, water pollution, and groundwater recharge, however, it is essential to have det…		Article	No	Tool example
190	Gillen R.L.; Berg W.A.	Nitrogen Fertilization Of A Native Grass Planting In Western Oklahoma	1998	Journal of Range Management	10.2307/4003330	Native warm-season grass mixtures have been established on the Southern Plains under the USDA Conservation Reserve Program. We studied responses to N fertilizer on such pastures in western Oklahoma over a 4-year period. Experimental pastures were previously cultivated fields with loamy soils seeded to a mixture of native warm-season grasses. Fertilizer treatments were 0 and 35 kg N ha-1 year-1 as…	Bouteloua; Livestock production; Nutrient management; Revegetation; Southern Great Plains	Article	No	CRP not studied
191	French B.W.; Elliott N.C.; Berberet R.C.	Reverting Conservation Reserve Program Lands To Wheat And Livestock Production: Effects On Ground Beetle (Coleoptera: Carabidae) Assemblages	1998	Environmental Entomology	10.1093/ee/27.6.1323	Highly erodible lands enrolled in the Conservation Reserve Program soon will revert to agricultural production. This study was designed to determine the effects of reversion of Conservation Reserve Program lands to wheat and livestock production on ground beetle assemblages. Reversion strategies included no reversion of Conservation Reserve Program grass (unmanaged bluestem), simulated grazing of…	Biological control; Carabidae; Conservation Reserve Program; Insect predators; Tillage; Wheat	Article	Yes	NA
192	Reeder J.D.; Schuman G.E.; Bowman R.A.	Soil C And N Changes On Conservation Reserve Program Lands In The Central Great Plains	1998	Soil and Tillage Research	10.1016/S0167-1987(98)00122-6	The Conservation Reserve Program (CRP) was initiated to reduce water and wind erosion on marginal, highly erodible croplands by removing them from production and planting permanent, soil-conserving vegetation such as grass. We conducted a field study at two sites in Wyoming, USA, in order to quantify changes in soil C and N of marginal croplands seeded to grass, and of native rangeland plowed and…	CRP (Conservation Reserve Program); Nitrogen mineralization; Soil organic matter; Soil quality; Wheat-fallow	Article	No	CRP not studied
193	Gilley J.E.; Doran J.W.	Soil Erosion Potential Of Former Conservation Reserve Program Sites	1998	Transactions of the American Society of Agricultural Engineers		Conservation Reserve Program (CRP) areas that are returned to crop production will initially be much less erodible than fields which were farmed using conventional practices. In this study, a rainfall simulator was used to measure runoff and erosion from former CRP areas in Mississippi, Nebraska and South Dakota over approximately a two year period. Soil loss rates measured immediately following …	Conservation benefits; Erosion prediction; Grassland; Land use; RUSLE; Soil loss; WEPP	Article	Yes	NA
194	Robles M.D.; Burke I.C.	Soil Organic Matter Recovery On Conservation Reserve Program Fields In Southeastern Wyoming	1998	Soil Science Society of America Journal	10.2136/sssaj1998.03615995006200030026x	Soil C and N changes following cessation of cultivation in semiarid soils is not well understood. We hypothesized that returning cultivated fields in southeastern Wyoming to perennial grasses through the Conservation Reserve Program (CRP) would (i) increase labile pools of soil organic matter (SOM), and (ii) increase small-scale heterogeneity of SOM. Carbon and N in labile and passive pools of SO…		Article	Yes	NA
195	Lefko S.A.; Pedigo L.P.; Batchelor W.D.; Rice M.E.	Spatial Modeling Of Preferred Wireworm (Coleoptera: Elateridae) Habitat	1998	Environmental Entomology	10.1093/ee/27.2.184	Potential damage to crops after the Conservation Reserve Program is widespread. One probable result is the increased occurrence of soil-insect pests, primarily wireworms (Coleoptera: Elateridae). The likelihood of wireworm problems in the Iowa Conservation Reserve Program was compounded by the large amount of land enrolled in the program and the economic importance of corn, Zea mays L., the crop …	Dynamic spatial modeling; Geographic information systems; Pest scouting; Wireworm	Article	Yes	NA
196	Robel R.J.; Hughes J.P.; Hull S.D.; Kemp K.E.; Klute D.S.	Spring Burning: Resulting Avian Abundance And Nesting In Kansas Crp	1998	Journal of Range Management	10.2307/4003197	Spring burning is used to control invasion by woody vegetation of rangelands in eastern Kansas and also of ]Conservation Reserve Program (CRP) fields planted to native grasses. We measured the effects of spring burning of CRP fields on vegetation structure and avian populations in northeastern Kansas during the summers of 1992 through 1995. Several vegetation characteristics differed between burn…	Avian assemblages; Grassland birds; Nest number; Species richness	Article	Yes	NA
197	Clawson M.R.; Rotella J.J.	Success Of Artificial Nests In Crp Fields, Native Vegetation, And Field Borders In Southwestern Montana	1998	Journal of Field Ornithology		In 1993-1994, we used artificial nests to study relationships between nest success and various spatial, temporal, and vegetation variables in three grassland types: Conservation Reserve Program (CRP) fields, field borders and watercourses, and native vegetation. Nest success was higher and vegetation was structurally more complex in CRP fields than in other grassland types. Nest success was 63% i…		Article	Yes	NA
198	Medlin C.; Peeper T.F.; Stiegler J.H.; Solie J.B.	Systems For Returning Conservation Reserve Program Land To Wheat (Triticum Aestivum) Production	1998	Weed Technology	10.1017/s0890037x00043839	Experiments were conducted near Duke and Forgan, OK, on land enrolled in the Conservation Reserve program (CRP) that had been seeded to Old World bluestem (OWB) to evaluate tillage systems for returning CRP grassland to winter wheat production. Glyphosate controlled OWB 72% or less in no-till (NT) wheat. Disk tillage (DT) and moldboard plow tillage (MPT) for wheat seedbed preparation controlled O…	Glyphosate; Old World bluestem	Article	Yes	NA
199	Cooper J.C.; Osborn C.T.	The Effect Of Rental Rates On The Extension Of Conservation Reserve Program Contracts	1998	American Journal of Agricultural Economics	10.2307/3180280	Given that the majority of conservation reserve program (CRP) contracts on approximately 36 million acres of enrolled land expire concurrently, re-enrollment decisions by farmers and the federal government have high budgetary implications. Using a survey of over 8,000 CRP contract holders, we apply an ordered response discrete choice model to explicitly model the range in rental rates over which …	CRP contracts; Ordered probit; Re-enrollment; Respondent indifference	Article	Yes	NA
200	Ryan, MR; Burger, LW; Kurzejeski, EW	The Impact Of Crp On Avian Wildlife: A Review	1998	JOURNAL OF PRODUCTION AGRICULTURE	10.2134/jpa1998.0061	We reviewed the literature to assess the impact of the Conservation Reserve Program (CRP) on bird populations in the central USA. The CRP replaced production agriculture fields with grassland habitat used by more than 90 species of birds. At least 42 bird species nested in CRP habitats. Bird species richness in CRP fields was similar to Chat in rowcrop fields, but relative abundance was 1.4 to 10…	NA	Article	No	Review
201	Herkert J.R.	The Influence Of The Crp On Grasshopper Sparrow Population Trends In The Mid-Continental United States	1998	Wildlife Society Bulletin		[No abstract available]	Ammodramus savannarum; Conservation reserve program; Grasshopper sparrow; Population trends	Article	Yes	NA
202	Lefko S.A.; Pedigo L.P.; Rice M.E.; Batchelor W.D.	Wireworm (Coleoptera: Elateridae) Incidence And Diversity In Iowa Conservation Reserve Environments	1998	Environmental Entomology	10.1093/ee/27.2.312	The extended fallow period required by conservation reserve program contracts will likely heighten farmers' concerns about pests when returning acreage to production, particularly, wireworms (Coleoptera: Elateridae). An extensive sampling program was conducted to estimate wireworm incidence and subsequent pest potential of wireworms in Iowa conservation reserve land. Eighty-nine fields were sampl…	Conservation Reserve Program; Pest potential; Wireworm	Article	Yes	NA
203	Hamdar B.	An Efficiency Approach To Managing Mississippi'S Marginal Land Based On The Conservation Reserve Program (Crp)	1999	Resources, Conservation and Recycling	10.1016/S0921-3449(98)00067-6	The US Congress established the Conservation Reserve Program (CRP) in Title XII of the Food Security Act of 1985. The program, administered by the US Department of Agriculture (USDA), is a voluntary long-term cropland retirement program. USDA pays farm owners an annual per-acre rent and reimburses them for one-half of the cost of establishing a permanent land cover in exchange for retiring highly…	Conservation Reserve Program; Linear programming; Marginal land; Mississippi	Article	Yes	NA
204	Onianwa O.O.; Wheelock G.C.; Dubois M.R.; Warren S.T.	Assessing The Retention Potential Of Conservation Reserve Program Practices In Alabama	1999	Southern Journal of Applied Forestry	10.1093/sjaf/23.2.83	Conservation reserve program (CRP) participants in Alabama were surveyed to determine the probable utilization of CRP acres should the contracts expire without opportunity for renewal. From over 9000 contracts established between 1986 and 1995, 594 contracts were randomly selected and surveyed for the study. Two hundred and fourteen surveys were completed and returned. Of these, 204 (34%) were us…		Article	Yes	NA
205	Wu J.; Nellis M.D.; Ransom M.D.; Su H.; Rundquist B.C.	Characterizing The Relationships Between Land Use And Groundwater For Finney County, Kansas	1999	Geographical and Environmental Modelling		The Ogallala aquifer is a critical resource in the economy of the High Plains region. Irrigation is the predominant use of groundwater. Characterizing the relationships between land use (LU) and groundwater could aid in a better understanding of the role of groundwater in LU practices, and then assist in better managing land and water resources. The objective of this study is to quantify the rela…		Article	No	Unavalible
206	Karlen D.L.; Rosek M.J.; Gardner J.C.; Allan D.L.; Alms M.J.; Bezdicek D.F.; Flock M.; Huggins D.R.; Miller B.S.; Staben M.L.	Conservation Reserve Program Effects On Soil Quality Indicators	1999	Journal of Soil and Water Conservation		Soil quality indicators may be useful for evaluating public policies such as the Conservation Reserve Program (CRP). The objective of this study was to determine how CRP affected several physical, chemical, and biological indicators of soil quality. Soil aggregate stability and size distribution, bulk density total organic C and N, nitrate-N, ammonium-N, pH, cation exchange capacity microbial bio…	CRP; Perennial grass effects; Public policy assessment; Soil resiliency; Tillage	Article	Yes	NA
207	Mccoy T.D.; Ryan M.R.; Kurzejeski E.W.; Burger Jr. L.W.	Conservation Reserve Program: Source Or Sink Habitat For Grassland Birds In Missouri?	1999	Journal of Wildlife Management	10.2307/3802639	The Conservation Reserve Program (CRP) has been credited with contributing substantially to the conservation of grassland birds. Although many species have nested in grasslands established under the CRP, little evidence of positive effect on populations has been reported. We measured reproductive rates and estimated fecundity of 7 grassland bird species in CRP fields in northern Missouri and comp…	Conservation Reserve Program; Fecundity; Grassland birds; Habitat quality; Source-sink populations	Article	Yes	NA
208	Unger P.W.	Conversion Of Conservation Reserve Program (Crp) Grassland For Dryland Crops In A Semiarid Region	1999	Agronomy Journal	10.2134/agronj1999.915753x	Information was needed regarding practices suitable for returning grassland to cropland when Conservation Reserve Program (CRP) contracts expired. A study on Pullman soil (Torrertic Paleustoll) involved seven tillage treatments (no-tillage and reduced, sweep, disk, moldboard plus disk, burn-sweep, and burn-disk tillage) with vegetation retained and the five non-burn tillage treatments with vegeta…		Article	Yes	NA
209	Warner R.E.; Mankin P.C.; David L.M.; Etter S.L.	Declining Survival Of Ring-Necked Pheasant Chicks In Illinois During The Late 1900S	1999	Journal of Wildlife Management	10.2307/3802660	Previous studies indicated that survival of ring-necked pheasant (Phasianus colchicus) chicks during the first 6 weeks of life declined from the early 1950s through early 1980s in Illinois with the expansion of corn and soybean production and associated clean farming practices. From the early 1980s through mid-1990s, intensive row-crop production was moderated by farm programs such as the Conserv…	Agriculture; Broods; Conservation Reserve Program; Illinois; Phasianus colchicus; Ring-necked pheasant; Set-aside; Survival	Article	No	CRP not studied
210	Koford R.R.	Density And Fledging Success Of Grassland Birds In Conservation Reserve Program Fields In North Dakota And West-Central Minnesota	1999	Studies in Avian Biology		The Conservation Reserve Program, initiated in 1985, was designed primarily to reduce soil erosion and crop surpluses. A secondary benefit was the provision of habitat for wildlife. Grassland bird populations, many of which declined in the decades prior to the Conservation Reserve Program, may have benefited from the Conservation Reserve Program if reproduction in this newly available habitat has…	Bobolink; Conservation Reserve Program; Grasshopper Sparrow; Grassland birds; Habitat quality; Minnesota; Nest success; North Dakota; Productivity; Savanna Sparrow; Waterfowl Production Areas	Article	Yes	NA
211	Dunn C.P.; Stearns F.; Guntenspergen G.R.; Sharpe D.M.	Ecological Benefits Of The Conservation Reserve Program	1999	NCASI Technical Bulletin		The Conservation Reserve Program was initiated in 1985 to reduce soil loss in highly erodible agricultural land. This stated objective of the program has been quite successful. However, there are other unintentional yet significant ecological benefits to the program that merit evaluation. These benefits include the reversal of landscape fragmentation, maintenance of regional biodiversity, creatio…		Article	Yes	NA
212	Hughes J.P.; Robel R.J.; Kemp K.E.; Zimmerman J.L.	Effects Of Habitat On Dickcissel Abundance And Nest Success In Conservation Reserve Program Fields In Kansas	1999	Journal of Wildlife Management	10.2307/3802638	Declining avian populations in the Midwest have increased interest in various aspects of grassland habitats and their effects on grassland birds. We studied the effects of vegetation characteristics, woody field edges, and surrounding land use on abundance and daily nest survival of the dickcissel (Spiza americana) in Conservation Reserve Program (CRP) fields in northeastern Kansas. We observed 8…	Conservation Reserve Program; CRP; Dickcissel; Field edge; Habitat quality; Land use; Spiza americana	Article	Yes	NA
213	Dion, N; Hobson, KA; LarviÃ¨re, S	Effects Of Removing Duck-Nest Predators On Nesting Success Of Grassland Songbirds	1999	CANADIAN JOURNAL OF ZOOLOGY-REVUE CANADIENNE DE ZOOLOGIE	10.1139/cjz-77-11-1801	During 1995 and 1996 we monitored natural and simulated nests of grassland songbirds following removal of duck-nest predators, primarily raccoons (Procyon lotor), striped skunks (Mephitis mephitis), and red foxes (Vulpes vulpes), in North Dakota, U.S.A. We were unable to detect an effect of predator removal on survival of natural (n = 153 nests) or simulated (n = 2264 nests) nests of grassland so…	NA	Article	No	CRP used but not studied
214	Vander Lee B.A.; Lutz R.S.; Hansen L.A.; Mathews N.E.	Effects Of Supplemental Prey, Vegetation, And Time On Success Of Artificial Nests	1999	Journal of Wildlife Management	10.2307/3802848	Despite intensive management on many grassland areas, nest loss to predators continues to result in low nest-survival rates. Management efforts are complicated by complex relationships among habitat, predators, and prey resources. We monitored the fates of artificial nests (908 in 1993, 827 in 1994) on Conservation Reserve Program (CRP) plots from April to July to test effects of prey supplementa…	Artificial nests; Conservation Reserve Program; Predation; Supplemental prey; Vegetation density	Article	No	CRP used but not studied
215	Leddy K.L.; Higgins K.F.; Naugle D.E.	Effects Of Wind Turbines On Upland Nesting Birds In Conservation Reserve Program Grasslands	1999	Wilson Bulletin		Grassland passerines were surveyed during summer 1995 on the Buffalo Ridge Wind Resource Area in southwestern Minnesota to determine the relative influence of wind turbines on overall densities of upland nesting birds in Conservation Reserve Program (CRP) grasslands. Birds were surveyed along 40 m fixed width transects that were placed along wind turbine strings within three CRP fields and in thr…		Article	Yes	NA
216	Unger P.W.	Erosion Potential Of A Torrertic Paleustoll After Converting Conservation Reserve Program Grassland To Cropland	1999	Soil Science Society of America Journal	10.2136/sssaj1999.6361795x	Extensive cropland areas were covered by the Conservation Reserve Program (CRP) in the semiarid southern Great Plains. Because soils were highly erodible, would erosion again become a problem when CRP land was converted to cropland? The erosion potential due to tillage methods used to convert CRP grassland to cropland was determined on Pullman clay loam (Torrertic Paleustoll). Tillage methods wer…		Article	No	CRP used but not studied
217	Rickerl D.H.; Gritzner J.H.; Wieland P.K.; Rial G.	Geographic Information Systems For Selection Of Crp Tracts To Meet Different Management Goals After Contract Expiration	1999	American Journal of Alternative Agriculture	10.1017/s0889189300008110	Land use decisions, following expiration of Conservation Reserve Program (CRP) contracts, can be aided by Geographical Information System (GIS) analysis. We utilized a GIS to overlay maps of CRP tracts including wetlands, a surficial aquifer, lakes, rivers and other landscape features in a small watershed in eastern South Dakota. Attribute data including the percentage of highly erodible land, so…	Grassland production; Row-crop production; Water quality; Wetlands; Wildlife habitat	Article	Yes	NA
218	Clark, WR; Bogenschutz, TR	Grassland Habitat And Reproductive Success Of Ring-Necked Pheasants In Northern Iowa	1999	JOURNAL OF FIELD ORNITHOLOGY		We used radio telemetry from 1990-1994 to compare reproduction of 185 female pheasants in a diverse landscape with 25% perennial grassland habitat in Pale Alto County, Iowa, with that of 72 pheasants on an intensively farmed landscape with 9% grassland in Kossuth County, Iowa. Median dates of the beginning of incubation of first nests were almost identical on the areas, hut median incubation date…	NA	Article	No	CRP used but not studied
219	Hussain I.; Olson K.R.; A. Ebelhar S.	Impacts Of Tillage And No-Till On Production Of Maize And Soybean On An Eroded Illinois Silt Loam Soil	1999	Soil and Tillage Research	10.1016/S0167-1987(99)00054-9	In the United States, millions of hectares of highly erodible cropland have been in the Conservation Reserve Program (CRP) for the past 10 years. Any conversion of CRP land back to maize (Zea mays L.) and soybean (Glycine max L. Merr.) production could require the use of conservation tillage systems, such as NT and CP, to meet federal and state soil erosion control standards. Evaluations of yield…	Conservation tillage; Crop growth; Plant population; Soil water; Yield	Article	No	CRP not studied
220	Anderson D.J.; Vondracek B.	Insects As Indicators Of Land Use In Three Ecoregions In The Prairie Pothole Region	1999	Wetlands	10.1007/BF03161702	We sampled populations of insects in the prairie pothole region of North Dakota, USA, to determine whether relationships existed between community- or taxon-level indicators and 11 land-use types. Our goal was to determine if agricultural impacts were reflected in measurable differences for insect indicators: abundance, taxa richness, and diversity. Insects were sampled with light traps at 126 we…	Community-level indicators; Insects; Land use; Prairie pothole region; Wetland condition	Article	Yes	NA
221	Torbert H.A.; Prior S.A.; Reeves D.W.	Land Management Effects On Nitrogen And Carbon Cycling In An Ultisol	1999	Communications in Soil Science and Plant Analysis	10.1080/00103629909370290	Soil carbon (C) content in agro-ecosystems is important in a global context because of the potential for soil to act as a sink for atmospheric CO2. However, soil C storage in agro-ecosystems can be sensitive to land management practices. The objective of this study was to examine the impact of land management systems on C and nitrogen (N) cycling in an Ultisol in Alabama. Soil samples (0-10, 10-2…		Article	Yes	NA
222	Merrill M.D.; Chapman K.A.; Poiani K.A.; Winter B.	Land-Use Patterns Surrounding Greater Prairie-Chicken Leks In Northwestern Minnesota	1999	Journal of Wildlife Management	10.2307/3802500	To better manage wildlife populations, managers must know which combination of land uses creates optimal habitat. We used spatial analysis at a landscape scale to describe land-use patterns and patch characteristics surrounding leks of greater prairie-chicken (Tympanuchus cupido pinnatus L.) in the Agassiz Beach Ridges (ABR) landscape (2,467 km2) in northwest Minnesota. We hypothesized that types…	Geographic Information Systems; GIS; Greater prairie-chicken; Land-use pattern; Leks; Patches; Tympanuchus cupido pinnatus	Article	Yes	NA
223	Igl L.D.; Johnson D.H.	Le Conte'S Sparrows Breeding In Conservation Reserve Program Fields: Precipitation And Patterns Of Population Change	1999	Studies in Avian Biology		Breeding Le Conte's Sparrows (Ammodramus leconteii) were studied from 1990 to 1996 in perennial grasslands established on fields enrolled in the Conservation Reserve Program in the northern Great Plains. The status of Le Conte's Sparrow in these grasslands changed from that of an uncommon breeding species in 1990-1993 to that of one of the most abundant breeding species in 1994-1996. Numerical po…	Ammodramus leconteii; Climate; Conservation Reserve Program; Drought; Grassland; Great plains; Le Conte's Sparrow; Populations; Precipitation	Article	No	CRP used but not studied
224	O'Connor R.J.; Jones M.T.; Boone R.B.; Lauber T.B.	Linking Continental Climate, Land Use, And Land Patterns With Grassland Bird Distribution Across The Conterminous United States	1999	Studies in Avian Biology		Associations of the abundance and temporal incidence of 17 grassland bird species with climate, weather, farm crops, and landscape metrics were determined for the conterminous United States using hierarchical models. We developed statistical models using two versions of classification and regression tree analysis in which the variation of each species' response variable (both as number of individ…		Article	Yes	NA
225	Epstein, HE; Burke, IC; Lauenroth, WK	Response Of The Shortgrass Steppe To Changes In Rainfall Seasonality	1999	ECOSYSTEMS		Studies in temperate grassland ecosystems have shown that differences in composition of C-3 and C-4 plant functional types can have important influences on ecosystem pools and processes. We used a plant community dynamics model (STEPPE) linked to a biogeochemical cycling model (CENTURY) to determine how ecosystem properties in shortgrass steppe are influenced by plant functional type composition.…	NA	Article	No	CRP not studied
226	Gewin V.L.; Kennedy A.C.; Veseth R.; Miller B.C.	Soil Quality Changes In Eastern Washington With Conservation Reserve Program (Crp) Take-Out	1999	Journal of Soil and Water Conservation		CRP lands in eastern Washington were eligible for dryland cropping production as of 1995. Conservation and conventional take-out practices were assessed at eight sites throughout eastern Washington to determine changes in soil quality parameters. The trials tested different tillage options: direct-seed/spring plant (DSP), conventional tillage/spring take-out (CSP), or conventional tillage/summer …	Conservation Reserve Program; Crested wheatgrass; Direct-seed; Erosion, no-till; Soil microbiology; Soil quality; Tillage Washington State University in Pullman	Article	Yes	NA
227	Leser J.F.; Haldenby R.K.	The Boll Weevil Problem On The High Plains Of Texas And Eastern New Mexico	1999	Proceedings of the 1999 Beltwide Cotton Conference, January 1999, Orlando, Florida, USA		Since the boll weevil invaded the High Plains of Texas in 1992, infested acreage has increased each year. Mild winters and the additional overwintering sites provided by Conservation Reserve Program (CRP) grass acreage are considered the primary causes for this latest invasion. Warm, open falls have also contributed to the success of boll weevils overwintering in the area. Unlike previous incursi…		Conference paper	Yes	NA
228	Kluender, RA; Walkingstick, TL; Pickett, JC	The Use Of Forestry Incentives By Nonindustrial Forest Landowner Groups: Is It Time For A Reassessment Of Where We Spend Our Tax Dollars?	1999	NATURAL RESOURCES JOURNAL		Nonindustrial private forest (NIPF) landowner behavior, particularly reforestation behavior, has been deemed inadequate for meeting societal demands for timber over the past several decades. Various forestry incentive programs have been initiated to stimulate forest management, reforestation and afforestation efforts on nonindustrial forest lands in the face of real price appreciation, and concer…	NA	Article	No	CRP not studied
229	Trinchera, A; Pinzari, F; Benedetti, A; Sequi, P	Use Of Biochemical Indexes And Changes In Organic Matter Dynamics In A Mediterranean Environment: A Comparison Between Soils Under Arable And Set-Aside Managements	1999	ORGANIC GEOCHEMISTRY	10.1016/S0146-6380(99)00030-3	The aims of this study were to evaluate the influence of different agronomic practices on organic matter turnover and on microbiological activity of two soils of the Castelporziano Tenuta Reserve. The first of the two soils is arable, currently cultivated with oats, while the second is a set-aside soil which has been semi-reforested in the last ten years. Results revealed that set-aside soil was …	NA	Article	No	CRP not studied
230	Felix J.; Owen M.D.K.	Weed Population Dynamics In Land Removed From The Conservation Reserve Program	1999	Weed Science	10.1017/s0043174500092195	A field study was established in southern Iowa in 1994 to study seasonal and long-term weed population dynamics on land being brought back into production after 8 yr as part of the conservation reserve program (CRP). The study was a split-plot design with four replications; two tillage regimes, two crop rotations, and three herbicide application methods were used. Even though the tillage regime d…	AMATA; Banded herbicide; Broadcast herbicide; Conservation reserve program; No herbicide	Article	No	CRP not studied
231	Rodgers R.D.	Why Haven'T Pheasant Populations In Western Kansas Increased With Crp?	1999	Wildlife Society Bulletin		Ring-necked pheasant (Phasianus colchicus) populations in western Kansas declined an average of 65% from 1966-75 to 1986-95, particularly in the 1980s. Although 686,000 ha of Conservation Reserve Program (CRP) grasslands have been added to the western Kansas landscape since 1985, pheasant populations have not recovered. Summer observations suggested that CRP was used proportionally more by pheasa…	Conservation Reserve Program; CRP; Habitat; Kansas; Phasianus colchicus; Pheasant; Population; Ring-necked pheasant; Stubble; Wheat	Article	Yes	NA
232	Swanson D.A.; Scott D.P.; Risley D.L.	Wildlife Benefits Of The Conservation Reserve Program In Ohio	1999	Journal of Soil and Water Conservation		Federal agriculture programs significantly impact a variety of wildlife species. Grassland birds, in particular, should benefit from establishment of permanent vegetative over through conservation initiatives like the Conservation Reserve Program (CRP). Evaluation of current conservation programs is needed to help shape future initiatives and ensure the long-term continuation of beneficial progra…	Conservation; CRP; Farm programs; Grassland birds; Mowing Ohio	Article	Yes	NA
233	Kurzejeski E.W.; Burger Jr. L.W.; Monson M.J.; Lenkner P.	Wildlife Conservation Attitudes And Land Use Intentions Of Conservation Reserve Program Participants In Missouri	1999	NCASI Technical Bulletin		Conservation Reserve Program (CRP) participants in Missouri were surveyed to determine their attitudes towards wildlife conservation on CRP lands and their land use intentions for these lands. Overall, the extent to which CRP participants are made aware of program options and state-sponsored cost-sharing was a major factor affecting decisions on plantings and wildlife management options. Targetin…		Article	Yes	NA
234	Hess G.R.; Campbell C.L.; Fiscus D.A.; Hellkamp A.S.; McQuaid B.F.; Munster M.J.; Peck S.L.; Shafer S.R.	A Conceptual Model And Indicators For Assessing The Ecological Condition Of Agricultural Lands	2000	Journal of Environmental Quality	10.2134/jeq2000.00472425002900030007x	As part of an environmental monitoring and assessment effort, we developed a conceptual model for measuring and assessing the condition and sustainability of agroecosystems. An agroecosystem is a field, pasture, or orchard and the associated border areas. We focused on ecological sustainability and defined the goals for agroecosystems in terms of the values people place on them. The purpose of an…		Conference paper	No	CRP not studied
235	Warner R.E.; Etter S.L.; David L.M.; Mankin P.C.	Annual Set-Aside Programs: A Long-Term Perspective Of Habitat Quality In Illinois And The Midwest	2000	Wildlife Society Bulletin		Farm programs that divert cropland from production have been important for establishing grassy habitat in the Midwest since the 1930s. This study documents 1) the expansion of row crop production and general decline of grasses on farm landscapes of the Midwest in recent decades, and 2) the trend toward short-term set-aside programs that establish grassy habitat of marginal value, depicted in Illi…	Annual set-aside; Farm programs; Grassland; Habitat; Illinois; Iowa; Midwest	Article	No	CRP not studied
236	Baer S.G.; Rice C.W.; Blair J.M.	Assessment Of Soil Quality In Fields With Short And Long Term Enrollment In The Crp	2000	Journal of Soil and Water Conservation		Surface [5 to 10 cm, (2 to 4 in) depth] soil quality was examined from fields representing short and long term enrollment in the Conservation Reserve Program (CRP). Total carbon (C) and nitrogen (N) amounts were similar in soil with recent and long term enrollment in the CRP and were lower than a native prairie field. Active pools of C and N, however, did increase through the CRP. Soil with long …	Conservation Reserve Program; Grassland; Soil conservation; Soil microbiology; Soil quality	Article	Yes	NA
237	Guo X.; Price K.P.; Stiles J.M.	Biophysical And Spectral Characteristics Of Cool- And Warm-Season Grasslands Under Three Land Management Practices In Eastern Kansas	2000	Natural Resources Research	10.1023/A:1011513527965	Grasslands are the largest of the Earth's four major vegetation types and are among the most agriculturally productive lands. Grassland management practices alter biophysical factors, such as plant species composition, soil structure and chemistry, and primary productivity. Large-scale changes in land management practices can have significant impacts on available natural resources, therefore impa…	Landsat; Tallgrass prairie; Thematic Mapper (TM)	Article	Yes	NA
238	Rickerl D.H.; Janssen L.L.; Woodland R.	Buffered Wetlands In Agricultural Landscapes In The Prairie Pothole Region: Environmental, Agronomic, And Economic Evaluations	2000	Journal of Soil and Water Conservation		A farm site with four seasonal wetlands was chosen in Lake County, S.D. to examine agronomic, environmental, and economic performance of cropped fields with buffered and non buffered wetlands. Buffers were established in blocks around two of the wetlands in 1995. In 1997 and 1998, soil/water/plants were analyzed for nutrient content in the buffered and non buffered wetlands. Results showed that t…	Agriculture; Crop budgets; Farming systems; Prairie Pothole Region; Regulations; Wetland buffer strips; Wetland Reserve Program; Wetlands	Article	Yes	NA
239	Tumeo, MA; Mauriello, DA; Sadeghi, AM; Meekhof, R	Case Studies On The Application Of Adaptive Risk Analysis To Usda'S Resource Conservation Programs	2000	RESEARCH AND PRACTICE IN MULTIPLE CRITERIA DECISION MAKING		As part of its role of ensuring that major regulations proposed by the US Department of Agriculture (USDA) are based on sound scientific and economic analysis, the Office of Risk Assessment and Cost-Benefit Analysis (ORACBA) is undertaking a series of case studies to apply a multiple criteria decision making (MCDM) risk analysis technique to USDA's Resource Conservation Programs. The MCDM tool be…	NA	Series	No	Not study
240	Uri N.D.	Conservation Practices In Us Agriculture And Their Implication For Global Climate Change	2000	Science of the Total Environment	10.1016/S0048-9697(00)00462-9	Increase in the use of conservation practices by agriculture in the United States will enhance soil organic carbon and potentially increase carbon sequestration. This, in turn, will decrease the net emission of carbon dioxide. A number of studies exist that calibrate the contribution of various individual, site-specific conservation practices on changes in soil organic carbon. There is a general …	Conservation practices; Conservation Reserve Program; Conservation tillage; Global climate change	Article	No	Review
241	Countryman D.W.; Murrow J.C.	Economic Analysis Of Contour Tree Buffer Strips Using Present Net Value	2000	Journal of Soil and Water Conservation		Agroforestry practices, such as alley cropping, that blend production of crops and trees effectively, control erosion. An economic analysis compared contour tree burr strips with rowcropping, terracing, conventional tillage, contour strip-cropping, and the Conservation Reserve Program. Four tree species were analyzed: Black Walnut, Red Oak, White Oak, and Ash. Sensitivity analyses were carried ou…	Agroforestry; Bioterracing; Buffer strips; Conservation; Economics; Erosion; Land management; Present value net	Article	Yes	NA
242	Torell L.A.; Kirksey R.E.; Donart G.B.; Libbin J.D.	Economics Of Grazing Weeping Lovegrass With Stockers In The Southern Great Plains	2000	Journal of Range Management	10.2307/4003430	Because of the relatively low cost of seed and ease of establishment, more than 0.4 million ha of weeping lovegrass (Eragrostis curvula (Shrad.) Nees.) were planted on Conservation Reserve Program (CRP) lands in the Southern High Plains. Dryland cropping alternatives including wheat and grain sorghum, give relatively low and variable economic returns. The objective of this study was to evaluate t…	Conservation Reserve Program; Dryland farming; Eragrostis curvula (Shrad.) Ness., forage quality; Grazing systems; Optimal stocking rates	Article	Yes	NA
243	Leathers N.; Harrington L.M.B.	Effectiveness Of Conservation Reserve Programs And Land Â€˜Slippageâ€™ In Southwestern Kansas	2000	Professional Geographer	10.1111/0033-0124.00207	Historically land reserve programs have been used to reduce soil erosion. Slippage, which occurs when the number of acres enrolled in a reserve program is not met by an equivalent reduction of acreage in production, has limited reserve success, however. This study addresses the effect of slippage on conservation reserves in southwestern Kansas from 1988â€“1994. Slippage has varied considerably on…	Agriculture; Conservation reserves; Kansas; Slippage; Soil	Article	Yes	NA
244	Hughes J.P.; Robel R.J.; Kemp K.E.	Factors Influencing Mourning Dove Nest Success In Crp Fields	2000	Journal of Wildlife Management	10.2307/3803210	Mourning doves (Zenaida macroura) nest primarily in trees. However, ground nesting is prevalent in the Great Plains region where mourning dove numbers have increased since the mid 1980s when the Conservation Reserve Program (CRP) was initiated. We monitored mourning dove nest success in CRP fields in Kansas during 1994 and 1995 to determine if that habitat could be a source for the increased numb…	Conservation Reserve Program; CRP; Field edge; Land use; Mourning dove; Nest success; Zenaida macroura	Article	Yes	NA
245	Wander, MM; Drinkwater, LE	Fostering Soil Stewardship Through Soil Quality Assessment	2000	APPLIED SOIL ECOLOGY	10.1016/S0929-1393(00)00072-X	Soil quality is not a purchased technology; instead, it is a concept that can be used in making land management decisions. Researchers have generally agreed upon the soil properties that determine soils' capacity to function and have emphasized that soil quality must be understood in context. Soil quality research has included the following: (1) soil management research, where the effects of mana…	NA	Article	No	CRP not studied
246	Uri N.D.; Bloodworth H.	Global Climate Change And The Effect Of Conservation Practices In Us Agriculture	2000	Global Environmental Change	10.1016/S0959-3780(00)00023-6	The use of conservation practices by agriculture in the United States will enhance soil organic carbon and potentially increase carbon sequestration. This, in turn, will decrease the net emission of carbon dioxide. A number of studies exist that calibrate the contribution of various individual, site-specific conservation practices on changes in soil organic carbon. There is a general absence, how…		Article	No	Review
247	Wienhold B.J.; Tanaka D.L.	Haying, Tillage, And Nitrogen Fertilization Influences On Infiltration Rates At A Conservation Reserve Program Site	2000	Soil Science Society of America Journal	10.2136/sssaj2000.641379x	Effect of haying (hayed or not hayed prior to tillage), tillage (no-tillage, minimum tillage, or conventional tillage), and N fertilization (0 or 67 kg ha-1) on surface infiltration rates, Q(h), was evaluated for Conservation Research Program (CRP) site conversion. Soils included Amor loam (fine-loamy, mixed, superactive, frigid Typic Haplustoll) and Cabba silt loam (loamy, mixed, superactive, ca…		Article	Yes	NA
248	Maddox J.D.; Bollinger E.K.	Male Dickcissels Feed Nestlings In East-Central Illinois	2000	Wilson Bulletin	10.1676/0043-5643(2000)112[0153:MDFNIE]2.0.CO;2	We observed male Dickcissels (Spiza americana) commonly feeding nestlings in Conservation Reserve Program (CRP) fields in 1997 in eastcentral Illinois. Male Dickcissels fed nestlings at six of the eight nests we observed, accounting for 37% of the total nest visits. Overall, females made significantly more nest visits than males. However, at the six male-assisted nests, the number of male and fem…		Article	No	CRP used but not studied
249	Loomis, J; Kent, P; Strange, L; Fausch, K; Covich, A	Measuring The Total Economic Value Of Restoring Ecosystem Services In An Impaired River Basin: Results From A Contingent Valuation Survey	2000	ECOLOGICAL ECONOMICS	10.1016/S0921-8009(99)00131-7	Five ecosystem services that could be restored along a 45-mile section of the Platte river were described to respondents using a building block approach developed by an interdisciplinary team. These ecosystem services were dilution of wastewater, natural purification of water, erosion control, habitat for fish and wildlife, and recreation. Households were asked a dichotomous choice willingness to…	NA	Article	No	CRP used but not studied
250	Scharf P.C.; Quarles D.B.; Lory J.A.	Nitrogen Response Of No-Till Corn In First And Second Years Following Conservation Reserve Program	2000	Communications in Soil Science and Plant Analysis	10.1080/00103620009370604	A considerable amount of land enrolled in the Conservation Reserve Program (CRP) has been and will be returned to row crop production. It is difficult to predict how to manage nitrogen (N) fertilizer for these row crops, since there are plausible reasons to expect either substantial N immobilization or substantial N mineralization due to the effects of CRP enrollment. Our objective was to charact…		Article	No	CRP not studied
251	Hartzler R.G.; Buhler D.D.	Occurrence Of Common Milkweed (Asclepias Syriaca) In Cropland And Adjacent Areas	2000	Crop Protection	10.1016/S0261-2194(00)00024-7	Interest in the population dynamics and geographic distribution of common milkweed (Asclepias syriaca L.) has recently increased due to the importance of common milkweed in the life cycle of the monarch butterfly (Danaus plexippus). A survey of common milkweed occurrence in various habitats was conducted in iowa in June and July of 1999. Common milkweed was found in 71% of the roadsides and appro…	Bt pollen; Maize; Monarch butterfly; Soyabean; Weed distribution	Article	Yes	NA
252	Dao T.H.; Stiegler J.H.; Banks J.C.; Bogle-Boerngen L.; Adams B.	Post-Contract Grassland Management And Winter Wheat Production On Former Crp Fields In The Southern Great Plains	2000	Agronomy Journal	10.2134/agronj2000.9261109x	Integrated management guidelines for postcontract land use Conservation Reserve Program lands in semiarid regions are generally lacking. We determined the relative efficacy of four systems of transitional conservation practices for producing 'Old World' bluestem (OWB) (Bothriochlora ischaemum L.) and dryland wheat (Triticum aestivum L.) and cotton (Gossypium hirsutum L.) on former CRP fields. The…		Article	Yes	NA
253	Davison W.B.; Bollinger E.	Predation Rates On Real And Artificial Nests Of Grassland Birds	2000	Auk	10.1642/0004-8038(2000)117[0147:PRORAA]2.0.CO;2	We estimated nesting success at real and artificial nests of grassland birds to test the influence of nest type, nest position, and egg size on predation rates. We distributed wicker nests and realistic woven-grass nests baited with a clay egg and either a Northern Bobwhite (Colinus virginianus) egg or a House Sparrow (Passer domesticus) egg in four grasslands that were part of the Conservation R…		Article	No	CRP used but not studied
254	Horn, DJ; Koford, RR	Relation Of Grassland Bird Abundance To Mowing Of Conservation Reserve Program Field In North Dakota	2000	WILDLIFE SOCIETY BULLETIN		One factor that may be contributing to declines of several grassland bird species is mowing of grassland fields. We compared the relative abundance of birds in idled and mowed portions of grassland fields to investigate the influence of mowing in the previous summer on the grassland bird community. The study occurred in central North Dakota in 12 reseeded cropland fields enrolled in the Conservat…	NA	Article	Yes	NA
255	Sovada M.A.; Zicus M.C.; Greenwood R.J.; Rave D.P.; Newton W.E.; Woodward R.O.; Beiser J.A.	Relationships Of Habitat Patch Size To Predator Community And Survival Of Duck Nests	2000	Journal of Wildlife Management	10.2307/3802752	We studied duck nest success and predator community composition in relation to size of discrete patches of nesting cover in the Prairie Pothole Region (PPR) of the United States in 1993-95. We focused on nests in uplands that were seeded to perennial grasses and forbs and enrolled in the Conservation Reserve Program (CRP) in Minnesota, North Dakota, and South Dakota. We estimated daily survival r…	Conservation Reserve Program; Habitat patch size; Mammalian predators; Nest success; Prairie Pothole Region; Upland-nesting ducks	Article	No	CRP used but not studied
256	Curtin, D; Selles, F; Wang, H; Zentner, RP; Campbell, CA	Restoring Organic Matter In A Cultivated, Semiarid Soil Using Crested Wheatgrass	2000	CANADIAN JOURNAL OF SOIL SCIENCE	10.4141/S00-001	Planting of cultivated land with perennial forages may increase C sequestration in soil organic matter and contribute to atmospheric COP mitigation strategies. However, little is known of the effectiveness of introduced grasses in restoring organic C in cultivated soils of the Canadian prairies. Our objective was to evaluate the C sequestration potential of crested wheatgrass (CWG) (Agropyron cri…	NA	Article	No	CRP not studied
257	Wu J.	Slippage Effects Of The Conservation Reserve Program	2000	American Journal of Agricultural Economics	10.1111/0002-9092.00096	Each year, billions of dollars of public funds are expended to purchase conservation easements on farmland. One unintended impact of these programs is that they may bring non-cropland into crop production. Such a slippage effect can be caused by increased output prices and by substitution effects. This article shows that for each one hundred acres of cropland retired under the Conservation Reserv…	Conservation programs; Environmental benefits; Land use changes; Slippage effects	Article	Yes	NA
258	Post, WM; Kwon, KC	Soil Carbon Sequestration And Land-Use Change: Processes And Potential	2000	GLOBAL CHANGE BIOLOGY	10.1046/j.1365-2486.2000.00308.x	When agricultural land is no longer used for cultivation and allowed to revert to natural vegetation or replanted to perennial vegetation, soil organic carbon can accumulate. This accumulation process essentially reverses some of the effects responsible for soil organic carbon losses from when the land was converted from perennial vegetation. We discuss the essential elements of what is known abo…	NA	Article	No	Review
259	Schlesinger, WH; Andrews, JA	Soil Respiration And The Global Carbon Cycle	2000	BIOGEOCHEMISTRY	10.1023/A:1006247623877	Soil respiration is the primary path by which CO2 fixed by land plants returns to the atmosphere. Estimated at approximately 75 x 10(15) gC/yr, this large natural flux is likely to increase due changes in the Earth's condition. The objective of this paper is to provide a brief scientific review for policymakers who are concerned that changes in soil respiration may contribute to the rise in CO2 i…	NA	Article	No	Review
260	Svedarsky W.D.; Westemeier R.L.; Robel R.J.; Gough S.; Toepher J.E.	Status And Management Of The Greater Prairie-Chicken Tympanuchus Cupido Pinnatus In North America	2000	Wildlife Biology	10.2981/wlb.2000.027	Greater prairie-chickens Tympanuchus cupido pinnatus are grouse of the tallgrass prairie of North America. Their range expanded greatly following the spread of early European agriculture into the grasslands and logging in forested areas. When the optimum mix of cropland and grass was exceeded, their range generally contracted to the regions where climatic and/or soil factors favoured the retentio…	Conservation; Greater prairie-chicken; Management; National status; Tympanuchus cupido pinnatus	Article	No	CRP used but not studied
261	Greenhalgh S.; Faeth P.	A Potential Integrated Water Quality Strategy For The Mississippi River Basin And The Gulf Of Mexico.	2001	TheScientificWorldJournal	10.1100/tsw.2001.354	Nutrient pollution, now the leading cause of water quality impairment in the U.S., has had significant impact on the nation"s waterways. Excessive nutrient pollution has been linked to habitat loss, fish kills, blooms of toxic algae, and hypoxia (oxygen-depleted water). The hypoxic "dead zone" in the Gulf of Mexico is one of the most striking illustrations of what can happen when too many nutrien…		Article	No	Not study
262	Johnson, DH; Igl, LD	Area Requirements Of Grassland Birds: A Regional Perspective	2001	AUK	10.1642/0004-8038(2001)118[0024:AROGBA]2.0.CO;2	Area requirements of grassland birds have not been studied except in tall-grass prairie. We studied the relation between both species-occurrence and density and patch size by conducting 699 fixed-radius point counts of 15 bird species on 303 restored grassland areas in nine counties in four northern Great Plains states. Northern Harrier (Circus cyaneus), Sedge Wren (Cistothorus platensis), Clay-c…	NA	Article	Yes	NA
263	Ribic, CA; Sample, DW	Associations Of Grassland Birds With Landscape Factors In Southern Wisconsin	2001	AMERICAN MIDLAND NATURALIST	10.1674/0003-0031(2001)146[0105:AOGBWL]2.0.CO;2	We investigated the association of grassland birds with field- and landscape level habitat variables in south-central Wisconsin during 1985-1987. Landscape-level variables were measured and digitized at 200, 400 and 800 m from the perimeter of 38 200 m X 100 m strip transects. A mixture of field and landscape variables was associated with the density of savannah sparrow (Passerculus sandwichensis…	NA	Article	No	CRP used but not studied
264	Coppedge B.R.; Engle D.M.; Masters R.E.; Gregory M.S.	Avian Response To Landscape Change In Fragmented Southern Great Plains Grasslands	2001	Ecological Applications	10.1890/1051-0761(2001)011[0047:ARTLCI]2.0.CO;2	We examined the dynamics of avian communities associated with fragmented grasslands in Oklahoma, USA, using long-term (1965-1995) raw (stop-level) data from the Breeding Bird Survey (BBS). Aerial photography was used to document changes in land cover type and landscape pattern as affected by woody plant (mostly Juniperus virginiana L.) encroachment and concurrent cropland conversions to agricultu…	Agriculture; Breeding Bird Survey; Canonical correspondence analysis; Conservation Reserve Program; Fragmentation; Grassland birds; Great Plains; Juniper; Landscape structure; Oklahoma (USA)	Article	No	CRP used but not studied
265	Uri N.D.	Conservation Practices In U.S. Agriculture And Their Impact On Carbon Sequestration	2001	Environmental Monitoring and Assessment	10.1023/A:1010735510641	Increase in the use of conservation practices by agriculture in the United States will enhance soil organic carbon and potentially increase carbon sequestration. This, in turn, will decrease the net emission of carbon dioxide. A number of studies exist that calibrate the contribution of various individual, site-specific conservation practices on changes in soil organic carbon. There is a general …	Agriculture; Buffer strips; Carbon sequestration; Conservation practices; Conservation tillage	Article	No	Review
266	Blackwell, BF; Dolbeer, RA	Decline Of The Red-Winged Blackbird Population In Ohio Correlated To Changes In Agriculture (1965-1996)	2001	JOURNAL OF WILDLIFE MANAGEMENT	10.2307/3803017	Based on North American Breeding Bird Survey (BBS) data since 1966, Ohio has traditionally hosted I of the highest breeding season densities of red-winged blackbirds (Agelaius phoeniceus) of any U.S. state or Canadian province. However, from 1966 through 1996, breeding Populations of red-winged blackbirds in Ohio showed a marked decline ((x) over bar% change/yr in birds per route -3.9), with bree…	NA	Article	No	CRP not studied
267	Howard M.N.; Skagen S.K.; Kennedy P.L.	Does Habitat Fragmentation Influence Nest Predation In The Shortgrass Prairie?	2001	Condor	10.1650/0010-5422(2001)103[0530:DHFINP]2.0.CO;2	We examined the effects of habitat fragmentation and vegetation structure of shortgrass prairie and Conservation Reserve Program (CRP) lands on predation rates of artificial and natural nests in northeastern Colorado. The CRP provides federal payments to landowners to take highly erodible cropland out of agricultural production. In our study area, CRP lands have been reseeded primarily with non-n…	Artificial nests; Conservation Reserve Program; Habitat fragmentation; Habitat structure; Nest mortality; Predation; Shortgrass prairie	Article	Yes	NA
268	McCoy T.D.; Kurzejeski E.W.; Burger L.W. Jr.; Ryan M.R.	Effects Of Conservation Practice, Mowing, And Temporal Changes On Vegetation Structure On Crp Fields In Northern Missouri	2001	Wildlife Society Bulletin		To enhance and maintain wildlife benefits of Conservation Reserve Program (CRP) lands, managers and policy makers need information on how grassland succession affects vegetation structure and composition as fields age. We describe changes in vegetation on 154 northern Missouri CRP fields sampled in 1989-1995 (field ages 1 to 9 years), including differences between cool-season grass and warm-seaso…	Conservation Reserve Program; Cool-season grass; CRP; Disturbance; Mowing; Succession; Warm-season grass	Article	Yes	NA
269	Allen, AW; Cade, BS; Vandever, MW	Effects Of Emergency Having On Vegetative Characteristics Within Selected Conservation Reserve Program Fields In The Northern Great Plains	2001	JOURNAL OF SOIL AND WATER CONSERVATION		Successional changes in vegetation composition within seeded grasslands may affect attainment of long term conservation objectives. Comparisons between vegetation composition within Conservation Reserve Program (CRP) fields planted to cool season, introduced grasses hayed for emergency use and non hayed fields of the same age and species composition were completed to determine potential effects o…	NA	Article	Yes	NA
270	Ribaudo M.O.; Hoag D.L.; Smith M.E.; Heimlich R.	Environmental Indices And The Politics Of The Conservation Reserve Program	2001	Ecological Indicators	10.1016/S1470-160X(01)00002-4	Environmental indicators can be used to target public programs to provide a variety of benefits. Social scientists, physical scientists, and politicians have roles in developing indicators that reflect the demands of diverse interest groups. We review the US Department of Agriculture's Conservation Reserve Program (CRP), the largest agricultural conservation program the United States, to determin…	Conservation reserve program; Environmental index; Indices	Article	No	Not study
271	Bennett D.A.; Vitale A.J.	Evaluating Nonpoint Pollution Policy Using A Tightly Coupled Spatial Decision Support System	2001	Environmental Management	10.1007/s002670010191	Policy makers often must rely on the cumulative impact of independent actions taken by local landowners to achieve environmental goals. The connection between policy, regulation, and local action, however, is often not well understood and, thus, the impact of proposed policies may be difficult to predict. In this study we evaluate the effectiveness of alternative policy scenarios for agricultural…	Non-point pollution; Policy evaluation; Spatial decision support systems	Article	No	Tool example
272	McCoy T.D.; Ryan M.R.; Burger L.W. Jr.; Kurzejeski E.W.	Grassland Bird Conservation: Cp1 Vs. Cp2 Plantings In Conservation Reserve Program Fields In Missouri	2001	American Midland Naturalist	10.1674/0003-0031(2001)145[0001:GBCCVC]2.0.CO;2	To determine the relative value of different Conservation Reserve Program (CRP) plantings for breeding grassland and winter birds we measured vegetation structure, avian abundance and reproductive success, and estimated fecundity during 1993-1995 on CP1 (cool-season grass) and CP2 (warm-season grass) plantings in 16 fields in northern Missouri. CP1 fields had been planted to cool-season grasses o…		Article	Yes	NA
273	Reynolds R.E.; Shaffer T.L.; Renner R.W.; Newton W.E.; Batt B.D.J.	Impact Of The Conservation Reserve Program On Duck Recruitment In The U.S. Prairie Pothole Region	2001	Journal of Wildlife Management	10.2307/3803027	The U.S. Department of Agriculture (USDA)'s Conservation Reserve Program (CRP) resulted in the conversion of about 1.9 million ha of cropland to perennial grass cover in the Prairie Pothole Region of North Dakota, South Dakota, and northeastern Montana by 1992. Many wildlife managers believed this cover would provide benefits to wildlife, including upland nesting ducks. During 1992-1995, we evalu…	Anas acuta; Anas clypeata; Anas discors; Anas platyrhynchos; Anas strepera; Blue-winged teal; Conservation Reserve Program; CRP; Ducks; Gadwall; Mallard; Nest success; Northern pintail; Northern shoveler; Prairie Pothole Region; Recruitment	Article	Yes	NA
274	Perry C.H.; Miller R.C.; Brooks K.N.	Impacts Of Short-Rotation Hybrid Poplar Plantations On Regional Water Yield	2001	Forest Ecology and Management	10.1016/S0378-1127(00)00513-2	Hybrid poplar plantations are being established on northwestern Minnesota farmlands in response to demands for timber, pulp and paper, and as a potential source of biomass energy. The Minnesota Department of Natural Resources estimates that between 30 000 and 40 000 ha of former cropland, and former conservation reserve program (CRP) land that was primarily herbaceous cover, will be converted to …	Afforestation; Agroforestry; Hydrologic regime; Land use; Short-rotation plantation; Water yield	Conference paper	No	CRP not studied
275	Coppedge B.R.; Engle D.M.; Fuhlendorf S.D.; Masters R.E.; Gregory M.S.	Landscape Cover Type And Pattern Dynamics In Fragmented Southern Great Plains Grasslands, Usa	2001	Landscape Ecology	10.1023/A:1014495526696	We documented land cover and landscape pattern changes in an area of northwestern Oklahoma, USA using aerial photography from 1965, 1981, and 1995. This region of the southern Great Plains is fragmented by agricultural activity, and in recent years many remnant native grasslands have experienced extensive invasion by woody juniper (Juniperus virginiana L.). Concurrently, many cropland areas are b…	Conservation Reserve Program; encroachment; fragmentation; grassland conversion; juniper; landscape pattern; Oklahoma	Article	No	CRP used but not studied
276	Lant C.; Loftus T.; Kraft S.; Bennett D.	Land-Use Dynamics In A Southern Illinois (Usa) Watershed	2001	Environmental Management	10.1007/s002672426	The Cache River of southernmost Illinois is used as a case study for developing and demonstrating an approach to quantitatively link (1) national agricultural policy and global agricultural markets, (2) landowner's decisions on land use, (3) spatial patterns of land use at a watershed scale, and (4) hydrologic impacts, thus providing a basis to predict, under a certain set of circumstances, the e…	Cache River, Logistic regression; Conservation Reserve Program; Ecosystem services; Land-use change modeling; Watershed management	Review	Yes	NA
277	Wu J.; Ransom M.D.; Kluitenberg G.J.; Nellis M.D.; Seyler H.L.	Land-Use Management Using A Soil Survey Geographic Database For Finney County, Kansas	2001	Soil Science Society of America Journal	10.2136/sssaj2001.651169x	The determination of best management practices for land resources is often complicated by the lack of a means for evaluation and lack of quality data. Soil surveys are an important source of data that can be used to improve farm and ranch planning and environmental protection. In this study, we examined the use of a soil survey geographic (SSURGO) database within a geographic information system (…		Article	No	CRP not studied
278	Krupinsky J.M.; Tanaka D.L.	Leaf Spot Diseases On Winter Wheat Influenced By Nitrogen, Tillage, And Haying After A Grass-Alfalfa Mixture In The Conservation Reserve Program	2001	Plant Disease	10.1094/PDIS.2001.85.7.785	When contracts for the Conservation Reserve Program (CRP) expire, highly erodible land that had a long-term vegetative cover composed of grasses or grass-legume mixtures may be converted back to cropland. Considering that some of the same leaf spot pathogens found on grasses can cause diseases on wheat, the management practices used to convert these lands were evaluated for their effect on winter…	No till; Pyrenophora tritici-repentis	Article	No	CRP used but not studied
279	Kucharik, CJ; Brye, KR; Norman, JM; Foley, JA; Gower, ST; Bundy, LG	Measurements And Modeling Of Carbon And Nitrogen Cycling In Agroecosystems Of Southern Wisconsin: Potential For Soc Sequestration During The Next 50 Years	2001	ECOSYSTEMS	10.1007/s10021\\N001\\N0007-2	Land management practices such as no-tillage agriculture and tallgrass prairie restoration have been proposed as a possible means to sequester atmospheric carbon, helping to refurbish soil fertility and replenish organic matter lost as a result of previous agricultural management practices. However, the relationship between land-use changes and ecosystem structure and functioning is not yet under…	NA	Article	No	CRP not studied
280	Scheinost P.L.; Lammer D.L.; Cai X.; Murray T.D.; Jones S.S.	Perennial Wheat: The Development Of A Sustainable Cropping System For The U.S. Pacific Northwest	2001	American Journal of Alternative Agriculture	10.1017/s0889189300009115	Perennial wheat offers a new solution to the long-standing problems of soil erosion and degradation associated with conventional annual small-grain cropping systems in the Pacific Northwest region. Using classical breeding methods, new types of wheat have been developed that maintain the key characteristics of annual wheat, but continue to grow after harvest. Following dormancy in the winter, gro…	Carbon sequestration; Cereal grains; Conservation reserve program; Crop cover; No-till agriculture; Plant breeding; Soil erosion control	Article	No	CRP not studied
281	Vickery, PD; Herkert, JR	Recent Advances In Grassland Bird Research: Where Do We Go From Here?	2001	AUK	10.1642/0004-8038(2001)118[0011:RAIGBR]2.0.CO;2		NA	Article	No	Not study
282	Amelung W.; Kimble J.M.; Samson-Liebig S.; Follett R.F.	Restoration Of Microbial Residues In Soils Of The Conservation Reserve Program	2001	Soil Science Society of America Journal	10.2136/sssaj2001.1704	To elucidate the role of microorganisms for C and N sequestration in arable soils converted to grassland (sites of the Conservation Reserve Program; CRP), we determined amino sugars as indicators for microbial residues in surface samples (0-5 cm) obtained from each of 10 adjacent native grassland, CRP, and cropland sites across the U.S. Great Plains. The CRP sites were 6 to 10 yr and the cropland…		Article	Yes	NA
283	Follett R.F.	Soil Management Concepts And Carbon Sequestration Zin Cropland Soils	2001	Soil and Tillage Research	10.1016/S0167-1987(01)00180-5	One of the most important terrestrial pools for carbon (C) storage and exchange with atmospheric CO2 is soil organic carbon (SOC). Following the advent of large-scale cultivation, this long-term balance was disrupted and increased amounts of SOC were exposed to oxidation and loss as atmospheric CO2. The result was a dramatic decrease in SOC. If amounts of C entering the soil exceed that lost to t…	C-emissions from agriculture; C-sequestration; Carbon; Conservation tillage; Energy use; Irrigation; Residue management; Soil fertility; Soil organic carbon	Conference paper	No	Review
284	Wienhold B.J.; Tanaka D.L.	Soil Property Changes During Conversion From Perennial Vegetation To Annual Cropping	2001	Soil Science Society of America Journal	10.2136/sssaj2001.1795	Management practices for conversion of land supporting perennial vegetation to crop production are needed. Effect of haying (hayed or not hayed), cropping (annual crop with no-tillage, minimum tillage, or conventional tillage, and no-tilled perennial crop), and N fertilization (0 or 67 kg ha-1) on soil properties were measured in 1995 and 1997 at a Conservation Reserve Program (CRP) site in North…		Article	Yes	NA
285	Huggins D.R.; Randall G.W.; Russelle M.P.	Subsurface Drain Losses Of Water And Nitrate Following Conversion Of Perennials To Row Crops	2001	Agronomy Journal	10.2134/agronj2001.933477x	Nitrate losses through subsurface drains in agricultural fields pose a serious threat to surface water quality. Substantial reductions in drainage losses of NO3-N can occur with alfalfa (Medicago sativa L.) or perennial grasses as used in Conservation Reserve Program (CRP) plantings. Conversion of perennials to annual row crops, however, could have rapid, adverse affects on water quality. We eval…		Article	Yes	NA
286	Uri N.D.	The Potential Impact Of Conservation Practices In Us Agriculture On Global Climate Change	2001	Journal of Sustainable Agriculture	10.1300/J064v18n01_09	Increase in the use of conservation practices by agriculture in the United States will enhance soil organic carbon and potentially increase carbon sequestration. This, in turn, will decrease the net emission of carbon dioxide. A number of studies exist that calibrate the contribution of various individual, site-specific conservation practices on changes in soil organic carbon. There is a general …	Carbon sequestration; Conservation buffer strips; Conservation Reserve Program; Conservation tillage; Policy; Soil carbon; United States	Article	No	CRP not studied
287	Johnson J.; Maxwell B.	The Role Of The Conservation Reserve Program In Controlling Rural Residential Development	2001	Journal of Rural Studies	10.1016/S0743-0167(00)00053-X	Rural population growth in the form of residential development frequently results in the loss of agricultural productive land as well as loss of adjacent open space that often characterizes rural communities. A land-use prediction model was used to determine what influence the USDA Conservation Reserve Program (CRP) may have on urban sprawl and rural community sustainability. The model demonstrat…		Article	Yes	NA
288	Plantinga A.J.; Alig R.; Cheng H.-T.	The Supply Of Land For Conservation Uses: Evidence From The Conservation Reserve Program	2001	Resources, Conservation and Recycling	10.1016/S0921-3449(00)00085-9	From 1987 to 1990, the Conservation Reserve Program (CRP) operated similarly to a competitive market for conservation lands. Using CRP data on counties from this period, we estimate supply functions for conservation lands for nine US regions. The results allow regions to be grouped according to low (Mountain, North Plains), moderate (Cornbelt, Lake States, South Plains), and high (Appalachian, De…	Conservation; Economic analyses; Land	Article	Yes	NA
289	Boyles S.L.; Stoll B.W.; Dobbels T.L.	The Use Of Conservation Reserve Program Land For Grazing Cattle	2001	Journal of Sustainable Agriculture	10.1300/J064v18n04_10	The Conservation Reserve Program (CRP) is a voluntary program under which landowners enter into contracts with the United States Department of Agriculture (USDA) to remove highly erodible and environmentally sensitive cropland from production. A 3 year project was done to evaluate intensive, rotational cattle grazing as an alternative for this land when it is removed from the federal program. A 1…	Cattle; CRP; Forage; Grazing	Article	Yes	NA
290	Gilley J.E.; Doran J.W.; Eghball B.	Tillage And Fallow Effects On Selected Soil Quality Characteristics Of Former Conservation Reserve Program Sites	2001	Journal of Soil and Water Conservation		Tillage and follow have been suggested as management options for converting Conservation Reserve Program (CRP) areas to cropland. This study was conducted to measure selected soil quality characteristics of former CRP sites in Mississippi, Nebraska, and South Dakota that were tilled and then left follow for 21 or 22 months. Soil samples from depth intervals of 0-7.6 cm and 0-30.5 cm were collecte…	Conservation benefits; Grassland; Land management; Soil organic matter; Soil properties	Article	Yes	NA
291	Shapiro C.A.; Holshouser D.L.; Kranz W.L.; Shelton D.P.; Witkowski J.F.; Jarvi K.J.; Echtenkamp G.W.; Lunz L.A.; Frerichs R.D.; Brentlinger R.L.; Lubberstedt M.A.; McCluskey M.M.; Stroup W.W.	Tillage And Management Alternatives For Returning Conservation Reserve Program Land To Crops	2001	Agronomy Journal	10.2134/agronj2001.934850x	Accumulated vegetative residue was a concern when Conservation Reserve Program (CRP) land returned to grain crop production. This study was conducted to determine the effect of residue management, tillage, and crop choice on grain yield in the first year of cropping on CRP land that was predominately smooth brome (Bromis inermis Leyss). Three residue management practices (undisturbed, shred, and …		Article	Yes	NA
292	Felix J.; Owen M.D.K.	Weed Seedbank Dynamics In Post Conservation Reserve Program Land	2001	Weed Science	10.1614/0043-1745(2001)049[0780:WSDIPC]2.0.CO;2	The influence of tillage, crop rotation, and weed management regimes on the weed seedbank in land previously under the conservation reserve program (CRP) for 8 yr was determined from 1994 through 1997. The study was a split-plot design with four replications, two tillage systems, two crop rotations, and three weed management treatments. Eleven weed species were recorded in 1994 and 1995, and 13 i…	Conservation reserve program; Margalef's D<sub>MG</sub>; Seedbank diversity; Shannon's diversity index	Article	Yes	NA
293	Franklin T.M.; Rowse B.H.	Wildlife Issues For The 2002 Farm Bill	2001	Wildlife Society Bulletin		[No abstract available]	Agriculture; Conservation Reserve Program; Conservation Securities Act; Farm Bill; Wildlife conservation	Note	No	Not study
294	Herrick J.E.; Brown J.R.; Tugel A.J.; Shaver P.L.; Havstad K.M.	Application Of Soil Quality To Monitoring And Management: Paradigms From Rangeland Ecology	2002	Agronomy Journal		Recent interest in soil quality and rangeland health, and the large areas set aside under the USDA Conservation Reserve Program, have contributed to a gradual convergence of assessment, monitoring, and management approaches in croplands and rangelands. The objective of this paper is to describe a basis for integrating soils and soil quality into rangeland monitoring, and through monitoring, into …		Conference paper	No	CRP not studied
295	Qian Y.; Follett R.F.	Assessing Soil Carbon Sequestration In Turfgrass Systems Using Long-Term Soil Testing Data	2002	Agronomy Journal	10.2134/agronj2002.9300	As part of the urbanization process, an increasing percentage of land throughout the USA is being converted into turfgrass. Because of high productivity and lack of soil disturbance, turfgrass may be making substantial contributions to sequester atmospheric C. To determine the rate and capacity of soil C sequestration, we compiled historic soil-testing data from parts of 15 golf courses that were…		Article	No	CRP not studied
296	Brye, KR; Gower, ST; Norman, JM; Bundy, LG	Carbon Budgets For A Prairie And Agroecosystems: Effects Of Land Use And Interannual Variability	2002	ECOLOGICAL APPLICATIONS	10.2307/3061030	Midwestern grasslands have undergone dramatic changes in land use and management practices, but the effects of these changes on terrestrial carbon budgets are poorly understood. This study compared. for five years. the effects of land-use type on components of the carbon (C) budget (above- and belowground net primary production [NPP], C leaching, soil surface CO2 flux, vegetation and soil C conte…	NA	Article	No	CRP not studied
297		Changes For The Next Signup For The Conservation Reserve Program	2002	Journal of Soil and Water Conservation		[No abstract available]		Note	No	Not study
298	Baer S.G.; Kitchen D.J.; Blair J.M.; Rice C.W.	Changes In Ecosystem Structure And Function Along A Chronosequence Of Restored Grasslands	2002	Ecological Applications	10.1890/1051-0761(2002)012[1688:CIESAF]2.0.CO;2	Changes in aboveground vegetation, roots, and soil characteristics were examined from a 12-yr chronosequence of formerly cultivated fields restored to native C4 grasses through the Conservation Reserve Program (CRP). Following 6-8 yr in the CRP, the native grasses dominated vegetation composition, and the presence of forbs was negligible. Productivity of the restored grasslands did not exhibit an…	Carbon sequestration; Chronosequence; Conservation Reserve Program (CRP); Ecosystem recovery; Grasslands; Restoration; Soil nutrient cycling; Tallgrass prairie	Article	Yes	NA
299	Price, KP; Guo, XL; Stiles, JM	Comparison Of Landsat Tm And Ers-2 Sar Data For Discriminating Among Grassland Types And Treatments In Eastern Kansas	2002	COMPUTERS AND ELECTRONICS IN AGRICULTURE	10.1016/S0168-1699(02)00110-2	The tallgrass prairies of North America are among the most biologically diverse grasslands in the world. The way these lands are managed can have significant impacts on the biophysical and compositional structure of plant and animal communities. Soil stability and other hydrologic factors are also affected by grassland utilization practices. To better understand how changing grassland management …	NA	Article	No	Tool example
300	Bowman R.A.; Anderson R.L.	Conservation Reserve Program: Effects On Soil Organic Carbon And Preservation When Converting Back To Cropland In Northeastern Colorado	2002	Journal of Soil and Water Conservation		Information on the potential for carbon sequestration from the Conservation Reserve Program (CRP) and knowledge concerning the fate of accrued carbon on sod takeout and recropping to a wheat-based rotation are essential. We conducted two separate field studies in northeastern Colorado to quantify the soil organic carbon (SOC) changes after various amounts of time in the CRP program, and to assess…	Carbon sequestration; Crop biomass; Native sod; Soil organic matter; Wheat/fallow	Article	Yes	NA
301	Elliott N.C.; Kieckhefer R.W.; Beck D.A.	Effect Of Aphids And The Surrounding Landscape On The Abundance Of Coccinellidae In Cornfields	2002	Biological Control	10.1016/S1049-9644(02)00036-1	We determined how the composition and patchiness of eastern South Dakota agricultural landscapes surrounding cornfields and the abundance of aphids in cornfields affected the abundance of adult coccinellids in cornfields. Four species of Coccinellidae were common in cornfields during the three-year study. Five variables describing the composition and patchiness of the landscape surrounding cornfi…	Aggregation; Agroecosystem; Aphididae; Landscape structure; Numerical response; Predator	Article	Yes	NA
302	Detenbeck N.E.; Elonen C.M.; Taylor D.L.; Cotter A.M.; Puglisi F.A.; Sanville W.D.	Effects Of Agricultural Activities And Best Management Practices On Water Quality Of Seasonal Prairie Pothole Wetlands	2002	Wetlands Ecology and Management	10.1023/A:1020397103165	Long-term effects of within-basin tillage can constrain condition and function of prairie wetlands even after uplands are restored. Runoff was significantly greater to replicate wetlands within tilled basins with or without vegetated buffer strips as compared to Conservation Reserve Program restoration controls with revegetated uplands (REST). However, mean water levels for native prairie referen…	Agriculture; Best management practices; Nutrient cycling; Prairie pothole; Restoration; Wetlands	Article	Yes	NA
303	Fuhlendorf S.D.; Zhang H.; Tunnell T.R.; Engle D.M.; Cross A.F.	Effects Of Grazing On Restoration Of Southern Mixed Prairie Soils	2002	Restoration Ecology	10.1046/j.1526-100X.2002.00013.x	A comparative analysis of soils and vegetation from cultivated areas reseeded to native grasses and native prairies that have not been cultivated was conducted to evaluate restoration of southern mixed prairie of the Great Plains over the past 30 to 50 years. Restored sites were within large tracts of native prairie and part of long-term grazing intensity treatments (heavy, moderate, and ungrazed…	Carbon sequestration; Nitrogen conservation reserve program	Article	No	CRP not studied
304	Giasson E.; Bryant R.B.; DeGloria S.D.	Gis-Based Spatial Indices For Identification Of Potential Phosphorous Export At Watershed Scale	2002	Journal of Soil and Water Conservation		Spatial indices for identifying potential pollution resulting from manure spread on agricultural lands were developed for evaluating lands in support of decision- and policy-making. An existing nutrient-delivery ratio was modified by calculating actual distance that water would have to travel to reach a stream and was further tailored to better represent runoff source areas in New York state by i…	Cannonsville; Dairy; GIS; Manure; Model; New York; Pollution; Soil; Water quality; Watershed	Article	No	CRP not studied
305	Fletcher, RJ; Koford, RR	Habitat And Landscape Associations Of Breeding Birds In Native And Restored Grasslands	2002	JOURNAL OF WILDLIFE MANAGEMENT	10.2307/3802933	In the midwestern United States, less than 1% of the original tallgrass prairie ecosystem remains. State and federal agencies have responded to this habitat loss with programs and land acquisition that have increased the amount of grassland on the landscape by restoring grassland from other land-Use practices. We assessed the effects of habitat restoration and the relative contribution of local h…	NA	Article	No	CRP used but not studied
306	Drew Lanham J.; Ellenberger J.E.; Schweitzer S.H.	Improving Conservation Reserve Program Pine Plantations For Songbirds	2002	Forest Landowner		The improvements in the Conservation Reserve Program (CRP) for songbirds of pine plantations are discussed. These birds consume hordes of inspect pests, dispering seeds and pollinating plants and help in the sustainment of healthy forest ecosystems. The factors related to the declining numbers are natural population cycles, tropical deforestation, pesticide use, global warming and habitat alterat…		Review	No	Unavalible
307	Weber W.L.; Roseberry J.L.; Woolf A.	Influence Of The Conservation Reserve Program On Landscape Structure And Potential Upland Wildlife Habitat	2002	Wildlife Society Bulletin		The Conservation Reserve Program (CRP) has been converting environmentally sensitive acreage from agricultural production to semi-permanent vegetative cover since 1985. Agriculture comprises >80% of overall land use in Illinois, and CRP could have a profound impact on both landscape composition and structure. We recorded geographic locations and associated attribute data for all CRP fields within…	Colinus virginianus; Conservation Reserve Program; Grassland birds; Habitat; Illinois; Landscape; Northern bobwhite	Article	Yes	NA
308	Ibekwe A.M.; Kennedy A.C.; Frohne P.S.; Papiernik S.K.; Yang C.-H.; Crowley D.E.	Microbial Diversity Along A Transect Of Agronomic Zones	2002	FEMS Microbiology Ecology	10.1016/S0168-6496(01)00211-2	The diversity of microbial communities constitutes a critical component of good soil-management practices. To characterize the effects of different management practices, molecular indicators such as phospholipid fatty acid (PLFA), denaturing gradient gel electrophoresis (DGGE) and composition of ammonia-oxidizing bacteria were used to analyze bacterial community structure and diversity from four …	Ammonia monooxygenase; Ammonia oxidizers; Denaturing gradient gel electrophoresis; Microbial biomass; Microbial community structure; Phospholipid fatty acid; Soil quality	Article	Yes	NA
309	Eve M.D.; Sperow M.; Paustian K.; Follett R.F.	National-Scale Estimation Of Changes In Soil Carbon Stocks On Agricultural Lands	2002	Environmental Pollution	10.1016/S0269-7491(01)00220-2	Average annual net change in soil carbon stocks under past and current management is needed as part of national reporting of greenhouse gas emissions and to evaluate the potential for soils as sinks to mitigate increasing atmospheric CO2. We estimated net soil C stock changes for US agricultural soils during the period from 1982 to 1997 using the IPCC (Intergovernmental Panel on Climate Change) m…	Carbon dioxide (CO<sub>2</sub>); Carbon sequestration; Global change; Greenhouse gas; IPCC inventory; Land use change	Conference paper	No	CRP used but not studied
310	Thomas M.	Near-Term Relief Possible For Pulpwood; Outlook For C-N-S Not Bright; Decline In Large Timber Supply	2002	Forest Landowner		The impact that pine plantations, including Conservation Reserve Program (CRP), might have on the supply of both pine pulpwood and sawtimber over the next 15 years is studied. The pulpwood becoming available for harvest will decline over the next several years. The projections for sawtimber will show an increasing supply untill 2013.		Review	No	Unavalible
311	Cox C.M.; Murray T.D.; Jones S.S.	Perennial Wheat Germ Plasm Lines Resistant To Eyespot, Cephalosporium Stripe, And Wheat Streak Mosaic	2002	Plant Disease	10.1094/PDIS.2002.86.9.1043	A perennial wheat cropping system on the Palouse Prairie of eastern Washington may provide an alternative to the Federal Conservation Reserve Program and reduce soil erosion while providing a harvestable crop for growers. Twenty-four perennial wheat germ plasm lines resulting from crosses between wheat and wheatgrass were evaluated under controlled environment conditions for resistance to Wheat s…		Article	No	CRP not studied
312	Dao T.H.; Stiegler J.H.; Banks J.C.; Boerngen L.B.; Adams B.	Post-Contract Land Use Effects On Soil Carbon And Nitrogen In Conservation Reserve Grasslands	2002	Agronomy Journal	10.2134/agronj2002.0146	Carbon and N changes in highly erodible croplands (HELs) under the Conservation Reserve Program (CRP) and the effects of reverting to cultivation in semiarid regions are not well understood. The effects of four transitional production systems [Old World bluestem (Bothriochloa ischaemum L.)-unfertilized (OWBUF), Old World bluestemfertilized (OWBF), conservation-tillage (CT), and no-till (NT) wheat…		Article	Yes	NA
313	Rutledge B.T.; Conner L.M.	Potential Effects Of Groundcover Restoration On Breeding Bird Communities In Longleaf Pine Stands	2002	Wildlife Society Bulletin		The longleaf pine (Pinus palustris) ecosystem is one of the most endangered ecosystems in the United States. Recent incentives have led to increased interest in longleaf pine restoration. These restoration efforts often emphasize reestablishing native groundcovers, yet there have been no studies that address the role of native groundcover on breeding bird communities within longleaf pine forests.…	Avian community; Conservation Reserve Program; CRP; Ecosystem management; Georgia; Longleaf pine; Native groundcover; Pinus palustris; Restoration; Species diversity	Article	No	CRP not studied
314	Meisinger J.J.; Delgado J.A.	Principles For Managing Nitrogen Leaching	2002	Journal of Soil and Water Conservation		Managing leaching presents a challenge to nutrient managers who must develop nitrogen (N) management plans that consider rate and application strategies that account for soil properties, hydrology, and crop-tillage systems of specific sites. Nitrogen-leaching losses from common grain-production systems typically range from 10% to 3o% of the total N input. Major leaching events occur when soil N c…	Irrigation; Nitrate; Nitrogen leaching; Nutrient leaching; Nutrient management plan	Conference paper	No	CRP not studied
315	Markewitz D.; Sartori F.; Craft C.	Soil Change And Carbon Storage In Longleaf Pine Stands Planted On Marginal Agricultural Lands	2002	Ecological Applications	10.1890/1051-0761(2002)012[1276:SCACSI]2.0.CO;2	An increasing area of marginal agricultural land in the coastal plain of the southeastern United States is being planted to longleaf pine (Pinus palustris Mill.). This chronosequence study in southern Georgia evaluated the effect of pine planting and the associated cessation of agricultural activity such as tillage and fertilization on soil C storage and soil nutrient stocks. Soils are Arenic or …	Carbon storage; Conservation reserve program; Longleaf pine; Marginal agricultural lands; Soil cations; Soil change; Soil nitrogen; Soil phosphorus	Article	No	CRP not studied
316	Huang X.; Skidmore E.L.; Tibke G.L.	Soil Quality Of Two Kansas Soils As Influenced By The Conservation Reserve Program	2002	Journal of Soil and Water Conservation		Achieving and maintaining a good soil quality is essential for sustaining agricultural production in an economically viable and environmentally safe manner. The transition of land management provides an opportunity to measure soil-quality indicators to quantify the effects of those management practices. This study compared soil chemical and physical properties after 10 years of grass on Conservat…	Aggregate stability; CRP; Soil quality; Soil total carbon; Wind erosion	Article	Yes	NA
317	Donald, PF; Evans, AD; Muirhead, LB; Buckingham, DL; Kirby, WB; Schmitt, SIA	Survival Rates, Causes Of Failure And Productivity Of Skylark Alauda Arvensis Nests On Lowland Farmland	2002	IBIS	10.1046/j.1474-919X.2002.00101.x	This paper analyses data from 995 Skylark Alauda arvensis nests found on lowland farms in southern England from 1996 to 1998. The majority of recorded nest failures were caused by predation except in agricultural grass, where trampling and agricultural operations were equally important. Nest survival rates varied between crop types, nests in cereals being around twice as likely to succeed as nest…	NA	Article	No	CRP not studied
318	Mortimer M.; Scardina A.; Jenkins D.	The 2002 Farmbill: Panacea Or Pitfalls?	2002	Forest Landowner		A report on the 2002 Farm Bill is presented. The Farm Bill contains vast number of provisions implementing a quandary of programs, as well the hazards, some of which are only tangentially related to forestry, while others are directly related to non-industrial private forestland. The Wildlife Habitat Incentives Program (WHIP), the Environmental Quality Incentives Programs (EQIP), the Conservation…		Review	No	Review
319	Mello, I; Heissenhuber, A; Kantelhardt, J	The American Conservation Reserve Program - The Chance To Reward Farmers For Services To The Environment?	2002	BERICHTE UBER LANDWIRTSCHAFT		When implementing agricultural environmental programmes, the main problems frequently revolve round the expense and the rake-off effects. If these programmes are too general in nature, they generate high rake-off effects, if they arc too detailed, the costs of control and implementation rise. With the Conservation Research Program, the USA appears to have succeeded in developing an efficient envi…	NA	Article	No	Not study
320	Richards R.P.; Baker D.B.; Eckert D.J.	Trends In Agriculture In The Leaseq Watersheds, 1975-1995	2002	Journal of Environmental Quality	10.2134/jeq2002.1700	County-level agricultural statistics were aggregated at the watershed level to provide estimates of trends in land use and agricultural management in the Maumee and Sandusky River watersheds during the period 1975-1995. Average farm size increased by 40% or more, but the number of farms decreased by nearly 40%; the total land area in agriculture also decreased, but only by about 7%. Conservation …		Article	No	CRP used but not studied
321	Wu J.; Ransom M.D.; Nellis M.D.; Kluitenberg G.J.; Seyler H.L.; Rundquist B.C.	Using Gis To Assess And Manage The Conservation Reserve Program In Finney County, Kansas	2002	Photogrammetric Engineering and Remote Sensing		The 1985 U.S. Conservation Reserve Program (CRP) was modified in the 1996 Farm Bill, which authorized a total enrollment of up to 14.8 million ha, an early termination of certain CRP contracts, and additional new enrollments. This study used soil, land-use, groundwater, and other environmental layers from currently available sources of information for Finney County, Kansas. By using a geographic …		Review	Yes	NA
322	Greenfield K.C.; Burger Jr. L.W.; Chamberlain M.J.; Kurzejeski E.W.	Vegetation Management Practices On Conservation Reserve Program Fields To Improve Northern Bobwhite Habitat Quality	2002	Wildlife Society Bulletin		Since 1985, an annual average of more than 14 million ha of very erodible cropland has been removed from production and enrolled in perennial grass practices under the Conservation Reserve Program (CRP). The rate of changes in plant communities on CRP fields can be modified (intentionally or accidentally) by disturbance-management regimes. Throughout the Midwest and Southeast, habitat quality for…	Agriculture; Colinus virginianus; Conservation Reserve Program; CRP; Habitat; Northern bobwhite; Revised Universal Soil Loss Equation; RUSLEÂ©	Article	Yes	NA
323	McIntyre N.E.; Thompson T.R.	A Comparison Of Conservation Reserve Program Habitat Plantings With Respect To Arthropod Prey For Grassland Birds	2003	American Midland Naturalist	10.1674/0003-0031(2003)150[0291:ACOCRP]2.0.CO;2	The Conservation Reserve Program (CRP) was designed to reduce soil erosion and curb agricultural overproduction by converting highly erodible agricultural land to various forms of perennial habitat. It has had an incidental benefit of providing habitat for wildlife and has been beneficial in reversing population declines of several grassland bird species. However, the mechanisms behind these reve…		Article	Yes	NA
324	Lal R.; Follett R.F.; Kimble J.M.	Achieving Soil Carbon Sequestration In The United States: A Challenge To The Policy Makers	2003	Soil Science	10.1097/01.ss.0000106407.84926.6b	Carbon (C) sequestration in soil implies enhancing the concentrations/ pools of soil organic matter and secondary carbonates. It is achieved through adoption of recommended management practices (RMPs) on soils of agricultural, grazing, and forestry ecosystems, and conversion of degraded soils and drastically disturbed lands to restorative land use. Of the 916 million hectares (Mha) comprising the…	Climate change; Conservation tillage; Humus; Land use; Secondary carbonates; Soil carbon dynamics; Soil degradation; Soil restoration	Article	No	Review
325	Peterjohn, BG	Agricultural Landscapes: Can They Support Healthy Bird Populations As Well As Farm Products?	2003	AUK	10.1642/0004-8038(2003)120[0014:ALCTSH]2.0.CO;2		NA	Article	No	Not study
326	Goodwin B.K.; Smith V.H.	An Ex Post Evaluation Of The Conservation Reserve, Federal Crop Insurance, And Other Government Programs: Program Participation And Soil Erosion	2003	Journal of Agricultural and Resource Economics		Recent research has questioned the extent to which government policies, including conservation and risk management programs, have influenced environmental indicators. The impacts of income-supporting and risk management programs on soil erosion are considered. An econometric model of the determinants of soil erosion, program participation, conservation effort, and input usage is estimated. While …	Conservation Reserve Program; Farm policy; Soil erosion	Article	Yes	NA
327	Murphy M.T.	Avian Population Trends Within The Evolving Agricultural Landscape Of Eastern And Central United States	2003	Auk	10.2307/4090137	State-level Breeding Bird Survey (1980-1998) and U.S. Department of Agriculture statistics were used to test the hypothesis that changes in agricultural land use within the eastern and central U.S. have driven population trends of grassland and shrub habitat birds over the past two decades. The degree to which population trends differed between grassland and shrub habitats was evaluated with resp…		Article	Yes	NA
328	Walsh M.E.; De La Torre Ugarte D.G.; Shapouri H.; Slinsky S.P.	Bioenergy Crop Production In The United States: Potential Quantities, Land Use Changes, And Economic Impacts On The Agricultural Sector	2003	Environmental and Resource Economics	10.1023/A:1023625519092	The U.S. Departments of Agriculture and Energy jointly analyzed the economic potential for, and impacts of, large-scale bioenergy crop production in the United States. An agricultural sector model (POLYSYS) was modified to include three potential bioenergy crops (switchgrass, hybrid poplar, and willow). At farmgate prices of US $2.44/GJ, an estimated 17 million hectares of bioenergy crops, annual…	Agricultural income; Bioenergy crops; Biomass; Conservation Reserve Program; Hybrid poplar; Land-use changes; Switchgrass; Willow	Conference paper	Yes	NA
329	Brye, KR; Kucharik, CJ	Carbon And Nitrogen Sequestration In Two Prairie Topochronosequences On Contrasting Soils In Southern Wisconsin	2003	AMERICAN MIDLAND NATURALIST	10.1674/0003-0031(2003)149[0090:CANSIT]2.0.CO;2	Prairie restoration has the potential to sequester nitrogen (N) and atmospheric carbon (C) in the soil, but the capability of a site to respond positively to prairie restoration depends on numerous factors such as soil parent material, topography and time. Soil bulk density in the top 10 cm and C and N concentrations at several intervals to a depth of 1 m were measured in a tallgrass prairie topo…	NA	Article	Yes	NA
330	Fletcher, RJ; Koford, RR	Changes In Breeding Bird Populations With Habitat Restoration In Northern Iowa	2003	AMERICAN MIDLAND NATURALIST	10.1674/0003-0031(2003)150[0083:CIBBPW]2.0.CO;2	Native tallgrass prairie and wetland habitat in the Prairie Pothole Region of the United States have declined over the past two centuries. Bird communities using these habitats have also experienced widespread declines that are often attributed to severe habitat loss and fragmentation. We estimated the change, or turnover, in bird populations in the Eagle Lake Wetland Complex, Iowa, with ongoing …	NA	Article	No	CRP not studied
331	Price K.P.; Guo X.; Stiles J.M.	Comparison Of Landsat Tm And Ers-2 Sar Data For Discriminating Among Grassland Types And Treatments In Eastern Kansas	2003	Computers and Electronics in Agriculture	10.1016/S0168-1699(02)00110-2	The tallgrass prairies of North America are among the most biologically diverse grasslands in the world. The way these lands are managed can have significant impacts on the biophysical and compositional structure of plant and animal communities. Soil stability and other hydrologic factors are also affected by grassland utilization practices. To better understand how changing grassland management …	CRP; Grassland; Land use; Landsat; Radar; SAR; Thematic mapper	Article	No	Tool example
332	Khanna, M; Yang, WH; Farnsworth, R; Ã–nal, H	Cost-Effective Targeting Of Land Retirement To Improve Water Quality With Endogenous Sediment Deposition Coefficients	2003	AMERICAN JOURNAL OF AGRICULTURAL ECONOMICS	10.1111/1467-8276.t01-1-00454	An integrated framework that combines spatial and biophysical attributes of land with a hydrological model and an economic model is developed to identify cropland for enrollment in the Conservation Reserve Enhancement Program. Sediment deposition coefficients are determined endogenously depending on the land-use decisions on other land parcels. Application of this framework to a watershed in Illi…	NA	Article	No	CRP not studied
333	Robel R.J.; Hughes J.P.; Keane T.D.; Kemp K.E.	Do Artificial Nests Reveal Meaningful Patterns Of Predation In Kansas Grasslands?	2003	Southwestern Naturalist	10.1894/0038-4909(2003)048<0460:DANRMP>2.0.CO;2	We determined the fates of artificial and natural bird nests in Conservation Reserve Program (CRP) fields in northeastern Kansas from mid May through early August 1994. The CRP fields had been planted to native grasses in 1988 or 1989. Artificial nests contained Japanese quail (Coturnix japonica) or house sparrow (Passer domesticus) eggs in nest baskets in bunchgrass clumps to simulate nests of d…		Article	No	CRP used but not studied
334	Deibert E.J.; Utter R.A.	Earthworm (Lumbricidae) Survey Of North Dakota Fields Placed In The U.S. Conservation Reserve Program	2003	Journal of Soil and Water Conservation		Twenty-three field sites in North Dakota, where highly erodible soil is placed under permanent vegetation in the U.S. Conservation Reserve Program (CRP) from five to eight years, were surveyed for the presence or absence of earthworms. Soils were sampled to determine chemical and physical properties, and soil cores were collected to estimate earthworm populations. Earthworm species identified at …	Aporrectodea; Conservation Reserve Program; CRP; Earthworms; Lumbricidae; Soil properties	Article	Yes	NA
335	Greenfield K.C.; Chamberlain M.J.; Burger Jr. L.W.; Kurzejeski E.W.	Effects Of Burning And Discing Conservation Reserve Program Fields To Improve Habitat Quality For Northern Bobwhite (Colinus Virginianus)	2003	American Midland Naturalist	10.1674/0003-0031(2003)149[0344:EOBADC]2.0.CO;2	Since 1985 considerable expanses of highly erodible cropland have been enrolled in the Conservation Reserve Program (CRP). Areas enrolled in CRP provide wildlife habitat; however, habitat quality and specific resources on these sites vary in relation to seasonal biological processes of target wildlife species, planted cover and vegetation succession. Throughout the southeastern United States habi…		Article	Yes	NA
336	McIntyre N.E.	Effects Of Conservation Reserve Program Seeding Regime On Harvester Ants (Pogonomyrmex), With Implications For The Threatened Texas Horned Lizard (Phrynosoma Cornutum)	2003	Southwestern Naturalist	10.1894/0038-4909(2003)048<0274:EOCRPS>2.0.CO;2	I compared the presence and abundance of nest-sites made by harvester ants (Pogonomyrmex), the primary prey for the endangered Texas horned lizard (Phrynosoma cornutum), among restored grassland plots planted in different grass species and indigenous prairie. The restored plots had been seeded as part of the Conservation Reserve Program (CRP) as exotic monocultures of either Old World bluestem (B…		Article	Yes	NA
337	Eggebo S.L.; Higgins K.F.; Naugle D.E.; Quamen F.R.	Effects Of Crp Field Age And Cover Type On Ring-Necked Pheasants In Eastern South Dakota	2003	Wildlife Society Bulletin		Loss of native grasslands to tillage has increased the importance of Conservation Reserve Program (CRP) grasslands to maintain ring-necked pheasant (Phasianus colchicus) populations. Despite the importance of CRP to pheasants, little is known about the effects of CRP field age and cover type on pheasant abundance and productivity in the northern Great Plains. Therefore, we assessed effects of the…	Conservation Reserve Program; Cool season; Cover; CRP; Habitat; Phasianus colchicus; Ring-necked pheasant; South Dakota; Warm season	Article	Yes	NA
338	Loftus T.T.; Kraft S.E.	Enrolling Conservation Buffers In The Crp	2003	Land Use Policy	10.1016/S0264-8377(02)00046-7	Landowner willingness to participate in buffer programs such as the Conservation Reserve Program is explored in the context of the Total Maximum Daily Load program, to differentiate between those who are likely to enroll from others and to determine the probability of enrollment. Using survey data, results indicate that simply informing farmland owners of the eligibility of their land has the pot…	Agriculture; Conservation buffers; Conservation Reverse Program (CRP); Filter strips; Stewardship payments; Total Maximum Daily Load (TMDL); Water quality	Article	Yes	NA
339	Acosta-MartÃ­nez V.; Klose S.; Zobeck T.M.	Enzyme Activities In Semiarid Soils Under Conservation Reserve Program, Native Rangeland, And Cropland	2003	Journal of Plant Nutrition and Soil Science	10.1002/jpln.200321215	There is limited knowledge of biochemical processes in low carbon content soils of semiarid regions under different land use and management. This study investigated several enzyme activities of C, N, P, and S transformations in semiarid soils with different clay (10-21%) and sand (59-85%) contents that were under conservation reserve program (CRP), native rangeland (NR), and cropland (CL) under s…	Î²-glucosaminidase activity; Arylamidase activity; Cotton; Crop rotations; Specific enzyme activities; Sunflowers	Article	Yes	NA
340	Hubbard B.; Glover G.; Johnson J.; Jenkins D.; Ross W.; Kessler G.; Hughes H.G.	Forest Landowner Education Programs: These Aren'T Just Your Daddy'S Farm Field Days!	2003	Forest Landowner		New programs being conducted to educate forest landowners are discussed. The Forest Masters program was initiated in 1998 to motivate and recognize Alabama forest landowners and stakeholders for education and service. Forest Masters provides a framework for the many forest resource-related educational activities that are currently being offered in Alamaba, rather than depending on a limited-offer…		Review	No	Unavalible
341	Guo X.; Price K.P.; Stiles J.	Grasslands Discriminant Analysis Using Landsat Tm Single And Multitemporal Data	2003	Photogrammetric Engineering and Remote Sensing	10.14358/PERS.69.11.1255	Grassland management practices influence many bio- and geophysical processes. The ability to discriminate among different land-use practices is critical to an improved understanding of agro-ecosystem dynamics in the tallgrass prairies of the Central Great Plains. The overall objective of this study was to assess the spectral separability of three land-use practices on warm-season (C4 dominated) a…		Article	Yes	NA
342	Kamler J.F.; Ballard W.B.; Fish E.B.; Lemons P.R.; Mote K.; Perchellet C.C.	Habitat Use, Home Ranges, And Survival Of Swift Foxes In A Fragmented Landscape: Conservation Implications	2003	Journal of Mammalogy	10.1644/BJK-033	Habitat loss might be one of the primary reasons for the decline of the swift fox (Vulpes velox) in the western Great Plains of North America. From 1998 to 2001, we monitored 42 swift foxes in a landscape interspersed with native short-grass prairies, nonnative grasslands enrolled in the Conservation Reserve Program, irrigated agricultural fields, and dryland agricultural fields. Survival estimat…	Habitat use; Home range; Survival; Swift fox; Texas; Vulpes velox	Article	Yes	NA
343	Eddy T.A.; Davidson J.; Obermeyer B.	Invasion Dynamics And Biological Control Prospects For Sericea Lespedeza In Kansas	2003	Great Plains Research		Sericea lespedeza [Lespedeza cuneata (Dum.-Cours.) G. Don], an exotic, drought-hardy perennial legume was first introduced into the United States from Japan. It was planted from the 1930s through the 1950s as a forage crop, for healing erosion scars on farmlands, establishing cover on mine spoils, and as cover for wildlife. The species range was unintentionally increased in the 1980s when seeds h…	Biological control; Chinese bush clover; Invasive plant; Lespedeza cuneata; Lespedeza webworm; Sericea lespedeza; Tetralopha scortealis	Article	No	CRP not studied
344	Malhi, SS; Harapiak, JT; Nyborg, M; Gill, KS; Monreal, CM; Gregorich, EG	Light Fraction Organic N, Ammonium, Nitrate And Total N In A Thin Black Chernozemic Soil Under Bromegrass After 27 Annual Applications Of Different N Rates	2003	NUTRIENT CYCLING IN AGROECOSYSTEMS	10.1023/A:1022623405707	An adequate supply of N for a crop depends among others on the amounts of N that are mineralized from the soil organic matter plus the supply of ammonium and nitrate N already present in the soil. The objective of this study was to determine the behaviour of light fraction organic N (LFN), NH4-N, NO3-N and total N (TN) in soil in response to different rates of fertilizer N application. The 0-5, 5…	NA	Article	No	CRP not studied
345	Wu, JJ; Skelton-Groth, K; Boggess, WG; Adams, RM	Pacific Salmon Restoration: Trade-Offs Between Economic Efficiency And Political Acceptance	2003	CONTEMPORARY ECONOMIC POLICY	10.1093/cep/21.1.78	There is no simple solution to the problems of salmon restoration given substantial political and scientific uncertainties. There are, however, some local findings in Oregon that can provide guidance to resource managers charged with allocating funds for conservation purposes. This article shows that in most salmon habitat investments, there are likely to be strong nonlinearities (cumulative and …	NA	Article	No	CRP not studied
346	Murray L.D.; Best L.B.; Jacobsen T.J.; Braster M.L.	Potential Effects On Grassland Birds Of Converting Marginal Cropland To Switchgrass Biomass Production	2003	Biomass and Bioenergy	10.1016/S0961-9534(02)00187-3	Habitat loss is a major reason for the decline of grassland birds in North America. Five habitats (pastures, hayfields, rowcrop fields, small-grain fields, Conservation Reserve Program fields) compose most of the habitat used by grassland birds in the Midwest United States. Growing and harvesting switchgrass (Panicum virgatum) as a biomass fuel would create another habitat for grassland birds. Bi…	Biomass; Birds; Energy crops; Switchgrass (Panicum virgatum); Watershed; Wildlife	Article	No	CRP used but not studied
347	Murray L.D.; Best L.B.	Short-Term Bird Response To Harvesting Switchgrass For Biomass In Iowa	2003	Journal of Wildlife Management	10.2307/3802718	The Conservation Reserve Program (CRP) provides habitat for grassland birds, but as contracts expire, some CRP fields might be returned to rowcrop production. One alternative to returning CRP fields to rowcrops is to produce switchgrass (Panicum virgatum) for use as a biomass fuel. Because the biomass is harvested during the fall and winter, breeding birds would not be directly affected by mowing…	Biomass; Birds; Energy crops; Grassland; Iowa; Nest success; Panicum virgatum; Switchgrass	Article	Yes	NA
348	Olson R.A.; Brewer M.J.	Small Mammal Populations Occurring In A Diversified Winter Wheat Cropping System	2003	Agriculture, Ecosystems and Environment	10.1016/S0167-8809(02)00092-0	Some Triticum aestivum (winter wheat) growers in the western region of the Northern Great Plains, USA, use a 3-year rotational, diversified dryland cropping system consisting of alternating strips of T. aestivum, fallow, and an additional spring sown crop such as Avena sativa (oats) or Zea mays (corn). Small mammal population characteristics (species richness, abundance, diversity) of the crops a…	Crop diversification; Small mammals; Vegetation-small mammal relationships; Winter wheat	Article	Yes	NA
349	Mensah, F; Schoenau, JJ; Malhi, SS	Soil Carbon Changes In Cultivated And Excavated Land Converted To Grasses In East-Central Saskatchewan	2003	BIOGEOCHEMISTRY	10.1023/A:1023369500529	The conversion of annually cultivated or disturbed marginal land to forage grasses has the potential to accrete soil organic carbon (SOC) in the surface 0-15 cm depth. Soil organic carbon mass (Mg ha(-1)) was measured in ten side-by-side cultivated versus forage grass seed-down restoration treatments on catenae at various sites in east-central Saskatchewan, Canada. Treatments were imposed for tim…	NA	Article	No	CRP not studied
350	Schwartz R.C.; Evett S.R.; Unger P.W.	Soil Hydraulic Properties Of Cropland Compared With Reestablished And Native Grassland	2003	Geoderma	10.1016/S0016-7061(03)00093-4	Conversion of cropland to perennial grasses will, over time, produce changes in soil hydraulic properties. The objective of this study was to characterize and compare hydraulic properties of fine-stextured soils on adjacent native grassland, recently tilled cropland, and reestablished grassland in the Conservation Reserve Program (CRP) at three locations in the Southern Great Plains. A tension in…	Hydraulic conductivity; Hydraulic properties; Infiltrometers; Porosity; Soil management; Tillage	Article	Yes	NA
351	Kucharik C.J.; Roth J.A.; Nabielski R.T.	Statistical Assessment Of A Paired-Site Approach For Verification Of Carbon And Nitrogen Sequestration On Wisconsin Conservation Reserve Program Land	2003	Journal of Soil and Water Conservation		The threat of global climate change has provoked policy-makers to consider plausible strategies to slow the accumulation of greenhouse gases - especially carbon dioxide (CO2) - in the atmosphere. One such idea involves the sequestration of atmospheric carbon (C) in degraded agricultural soils as part of the Conservation Reserve Program (CRP). While the potential for significant C sequestration in…	Agricultural land management; Carbon sequestration; CRP; Soil organic matter; Wisconsin	Article	Yes	NA
352	Ogle S.M.; Breidt F.J.; Eve M.D.; Paustian K.	Uncertainty In Estimating Land Use And Management Impacts On Soil Organic Carbon Storage For Us Agricultural Lands Between 1982 And 1997	2003	Global Change Biology	10.1046/j.1365-2486.2003.00683.x	Uncertainty was quantified for an inventory estimating change in soil organic carbon (SOC) storage resulting from modifications in land use and management across US agricultural lands between 1982 and 1997. This inventory was conducted using a modified version of a carbon (C) accounting method developed by the Intergovernmental Panel on Climate Change (IPCC). Probability density functions (PDFs) …	Agroecosystems; Carbon sequestration; Greenhouse gas mitigation; IPCC; Land use change; Uncertainty analysis	Article	Yes	NA
353	Egbert S.L.; Park S.; Price K.P.; Lee R.-Y.; Wu J.; Nellis M.D.	Using Conservation Reserve Program Maps Derived From Satellite Imagery To Characterize Landscape Structure	2003	Computers and Electronics in Agriculture	10.1016/S0168-1699(02)00114-X	The Conservation Reserve Program (CRP) instituted one of the largest and most rapid land use/land cover conversions in US history. Approximately 14.8 million ha (36.5 million acres) of cropland were converted to grassland, woodland, and other conservation uses between 1986 and 1995. As policy makers continue to evaluate the future of the program and as scientists examine its effects, it is critic…	Agriculture; Conservation Reserve Program; Great Plains; Landscape metrics; Remote sensing; Wildlife habitat	Article	Yes	NA
354	Soffran L.M.; McDowell J.L.	Addressing Wetland Issues - The Kansas Nrcs Approach	2004	Proceedings of the 2004 Self-Sustaining Solutions for Streams, Wetlands, and Watersheds Conference		Frequently a wetland in Kansas has been manipulated to improve farming operations or provide a reliable water source for livestock. When a wetland has been converted in violation of wetland provisions, restoration or enhancement of the remaining wetland is the primary approach used to regain the lost wetland acreage and functional capacity units. In Kansas, the Natural Resources Conservation Serv…	HGM; Hydrogeomorphic; Minimal effects; Mitigation; Wetland functions; Wetlands	Conference paper	No	CRP not studied
355	Bangsund D.A.; Hodur N.M.; Larry Leistritz F.	Agricultural And Recreational Impacts Of The Conservation Reserve Program In Rural North Dakota, Usa	2004	Journal of Environmental Management	10.1016/j.jenvman.2003.12.017	The Conservation Reserve Program (CRP), created in 1985, provides conservation benefits and agricultural supply control through voluntary, long-term retirement of crop land. While the effects of the CRP on the agricultural sector are well understood, the implications of its conservation benefits for rural economies remain largely undocumented. To quantify the effects on rural economies, this stud…	Economic impacts; Farmland retirement; Rural economies	Article	Yes	NA
356	Isik M.; Yang W.	An Analysis Of The Effects Of Uncertainty And Irreversibility On Farmer Participation In The Conservation Reserve Program	2004	Journal of Agricultural and Resource Economics		A real options model is developed to examine the determinants of farmer participation in the Conservation Reserve Program (CRP). This study contributes to the literature by developing a framework for ex post analysis of uncertainty and irreversibility. It extends the applications of real options models to analyze farmer participation in the CRP. The model incorporates land and owner attributes, a…	Conservation; CRP; Farmer participation; Land rental payments; Option values; Uncertainty	Article	Yes	NA
357	Cherian G.; Song X.; Fan G.; Rao M.N.	Application Of Support Vector Machines For Automatic Compliance Monitoring Of The Conservation Reserve Program (Crp) Tracts	2004	International Geoscience and Remote Sensing Symposium (IGARSS)		We study an automatic compliance monitoring approach for examining United States Department of Agriculture (USDA)'s Conservation Reserve Program (CRP) tracts. In this work, CRP compliance monitoring is aimed at checking whether each CRP tract is compliant with contract stipulations. The proposed algorithm incorporates both one-class and two-class support vector machines (SVMs) for CRP classificat…		Conference paper	No	Tool example
358	Das C.; Capehart W.J.; Mott H.V.; Zimmerman P.R.; Schumacher T.E.	Assessing Regional Impacts Of Conservation Reserve Program-Type Grass Buffer Strips On Sediment Load Reduction From Cultivated Lands	2004	Journal of Soil and Water Conservation		A methodology of determining regional estimates of Conservation Reserve Program (CRP) areas required to achieve a given percentage reduction of localized agricultural sediment yield is introduced. Using South Dakota as a test domain, a collection of regional-scale databases was used to compile a statewide erosion vulnerability map based on Universal Soil Loss Equation (USLE) factors. This was the…	Crp grass buffer strips; GIS; Sediment load; USLE; WEPP	Article	Yes	NA
359	Smith G.A.; Lomolino M.V.	Black-Tailed Prairie Dogs And The Structure Of Avian Communities On The Shortgrass Plains	2004	Oecologia	10.1007/s00442-003-1465-3	We tested the hypothesis that black-tailed prairie dogs (Cynomys ludovicianus) influence avian community structure on the shortgrass prairie. We surveyed 36 prairie dog towns and 36 paired sites without prairie dogs during summer and fall of 1997, 1998, and 1999 in the Oklahoma Panhandle. Our surveys totaled 9,040 individual observations for 73 avian species. Significantly distinct avian communit…	Biological diversity; Conservation; Fragmentation; Grassland birds; Keystone species	Review	Yes	NA
360	Kershner, EL; Walk, JW; Warner, RE	Breeding-Season Decisions, Renesting, And Annual Fecundity Of Female Eastern Meadowlarks (Sturnella Magna) In Southeastern Illinois	2004	AUK	10.1642/0004-8038(2004)121[0796:BDRAAF]2.0.CO;2	Annual fecundity is a demographic parameter that is elemental to population biology, but accurate measures of fecundity are rarely obtained. We used rachotelemetry to follow female Eastern Meadowlarks (Sturnella magna) throughout the 1999-2000 breeding seasons in southeastern Illinois to estimate their annual fecundity and assess if the outcome of initial nesting attempts affected site selection …	NA	Article	No	CRP not studied
361	Bronson K.F.; Zobeck T.M.; Chua T.T.; Acosta-Martinez V.; Van Pelt R.S.; Booker J.D.	Carbon And Nitrogen Pools Of Southern High Plains Cropland And Grassland Soils	2004	Soil Science Society of America Journal	10.2136/sssaj2004.1695	Soil C and N have long been recognized as important indicators of soil productivity. The current low levels of soil C and N of cropland soils have led to interest in sequestering C with reduced tillage cropping systems and the Conservation Reserve Program (CRP). Our objective was to assess agroecosystem effects on soil C and N pools in the Southern High Plains. The agroecosystems included three c…		Article	Yes	NA
362	Nusser S.M.; Clark W.R.; Wang J.; Bogenschutz T.R.	Combining Data From State And National Monitoring Surveys To Assess Large-Scale Impacts Of Agricultural Policy	2004	Journal of Agricultural, Biological, and Environmental Statistics	10.1198/108571104X4441	An increasing number of state and national databases are available to assess agricultural and environmental trends in natural resource populations. We use a case study approach to consider methodologies for combining state and national data to assess the impact of agricultural policy on state wildlife populations. The scientific question is to assess the impact of the Conservation Reserve Program…	Conservation reserve program; National resources inventory; Phasianus colchicus; Population modeling; Ring-necked pheasant	Article	Yes	NA
363	Camill P.; McKone M.J.; Sturges S.T.; Severud W.J.; Ellis E.; Limmer J.; Martin C.B.; Navratil R.T.; Purdie A.J.; Sandel B.S.; Talukder S.; Trout A.	Community- And Ecosystem-Level Changes In A Species-Rich Tallgrass Prairie Restoration	2004	Ecological Applications	10.1890/03-5273	Changes in the plant community and ecosystem properties that follow the conversion of agriculture to restored tallgrass prairies are poorly understood. Beginning in 1995, we established a species-rich, restored prairie chronosequence where âˆ¼3 ha of agricultural land have been converted to tallgrass prairie each year. Our goals were to examine differences in ecosystem properties between these re…	Agriculture; Carbon; Community; Conservation Reserve Program (CRP); Ecosystem; Mineralization; Nitrogen; Restoration; Soil; Tallgrass prairie	Article	No	CRP not studied
364	Fondell, TF; Ball, IJ	Density And Success Of Bird Nests Relative To Grazing On Western Montana Grasslands	2004	BIOLOGICAL CONSERVATION	10.1016/S0006-3207(03)00293-3	Grassland birds are declining at a faster rate than any other group of North American bird species. Livestock grazing is the primary economic use of grasslands in the western United States, but the effects of this use on distribution and productivity of grassland birds are unclear. We examined nest density and success of ground-nesting birds on grazed and ungrazed grasslands in western Montana. I…	NA	Article	No	CRP not studied
365	Westra J.V.; Zimmerman J.K.H.; Vondracek B.	Do Conservation Practices And Programs Benefit The Intended Resource Concern?	2004	Agricultural and Resource Economics Review	10.1017/S1068280500005670	Many conservation programs under the 2002 Farm Act address resource concerns such as water quality and aquatic communities in streams. Analyzing two such programs, simulated changes in agricultural practices decreased field-edge sediment losses by 25-31 % in two geophysically distinct Minnesota watersheds. However, while in-stream sediment concentrations and lethal fisheries events decreased sign…	Agricultural Drainage and Pesticide Transport (ADAPT); Conservation Reserve Program (CRP); Conservation Security Program (CSP); Fisheries; Green payments; Water quality	Article	Yes	NA
366	Zheng F.-L.; Merrill S.D.; Huang C.-H.; Tanaka D.L.; Darboux F.; Liebig M.A.; Halvorson A.D.	Erratum: Runoff, Soil Erosion, And Erodibility Of Conservation Reserve Program Land Ender Crop And Hay Production (Soil Science Society Of America Journal 68 (1322-1341))	2004	Soil Science Society of America Journal	10.2136/sssaj2004.1805	[No abstract available]		Erratum	No	Not study
367	Tanaka K.; Wu J.	Evaluating The Effect Of Conservation Policies On Agricultural Land Use: A Site-Specific Modeling Approach	2004	Canadian Journal of Agricultural Economics	10.1111/j.1744-7976.2004.tb00368.x	This study evaluates quantitatively the effect of three policies (payments for cropland retirement, fertilizer use taxes and payments for crop rotations) on agricultural land use in the upper Mississippi River basin. This is done by estimating two logit models of land use decisions using data from the 1982, 1987, 1992 and 1997 Natural Resource Inventories. The models predict farmers' crop choice,…		Article	Yes	NA
368	Bennett D.A.; Xiao N.; Armstrong M.P.	Exploring The Geographic Consequences Of Public Policies Using Evolutionary Algorithms	2004	Annals of the Association of American Geographers		Public policies with geographical consequences are often difficult to analyze because they affect multiple stakeholders with competing objectives. While such problems fall conceptually into the domain of multiobjective evaluation, associated analytical techniques often search for a single optimum solution. Within the context of geographical problems, optimality often means different things to dif…	Agricultural policy; Decision support; Multiobjective optimization; Spatial evolutionary algorithms	Article	Yes	NA
369		Fields Of Grass	2004	DuPont Magazine		DuPontâ„¢ CimarronÂ® Max herbicide has proved to be an efficient weed control solution for pasture, rangeland, and Conservation Reserve Program (CRP) acreland. The absence of grazing restrictions on CimarronÂ® Max for non-lactating beef cattle offers ranchers flexibility on the cattle grazing pasture and rangeland. In the Garfield County, where 25 percent of the acreage is CRP land, the use of Ci…		Article	No	Not study
370	Chapman, RN; Engle, DM; Masters, RE; Leslie, DM	Grassland Vegetation And Bird Communities In The Southern Great Plains Of North America	2004	AGRICULTURE ECOSYSTEMS & ENVIRONMENT	10.1016/j.agee.2004.01.026	Structure and composition of vegetation and abundance of breeding birds in grasslands seeded to Old World bluestem (Bothriochloa ischmaeum) were compared to native mixed prairie in the southern Great Plains of North America. Abundance of birds was determined using fixed-radius point counts. Detrended correspondence analysis was used to compare plant community composition and canonical corresponde…	NA	Article	No	CRP used but not studied
371	Frisvold, GB	How Federal Farm Programs Affect Water Use, Quality, And Allocation Among Sectors	2004	WATER RESOURCES RESEARCH	10.1029/2003WR002753	This article examines the effects of U. S. federal farm programs on agricultural water use, water quality, and the allocation of water between agriculture and other sectors of the economy. Agriculture is central to policy debates over how to allocate water between competing uses and how to control water pollution. Agriculture accounts for 80% of U. S. consumptive use of freshwater and has been id…	NA	Article	No	Review
372	Lair K.; Redente E.F.	Influence Of Auxin And Sulfonylurea Herbicides On Seeded Native Communities	2004	Journal of Range Management	10.2307/4003921	Sulfonylurea herbicides were used extensively for weed control on Conservation Reserve Program (CRP) seedings, constituting over 98% of the residual herbicides applied from 1986-1990 in southeastern Colorado. Differences in species establishment were observed in CRP fields treated with sulfonylurea herbicides, suggesting that soils and climatic variation alone did not fully account for this estab…	Chlorsulfuron; Conservation Reserve Program; Metsulfuron; Restoration; Secondary succession; Seedling competition; Weed control	Article	Yes	NA
373	Krapu, GL; Brandt, DA; Cox, RR	Less Waste Corn, More Land In Soybeans, And The Switch To Genetically Modified Crops: Trends With Important Implications For Wildlife Management	2004	WILDLIFE SOCIETY BULLETIN	10.2193/0091-7648(2004)32[127:LWCMLI]2.0.CO;2	American agriculture has provided abundant high-energy foods for migratory and resident wildlife populations since the onset of modern wildlife management. Responding to anecdotal evidence that corn residues are declining in cropland, we remeasured waste corn post-harvest in the Central Platte River Valley (CPRV) of Nebraska during 1997 and 1998 to compare with 1978. Post-harvest waste corn avera…	NA	Article	No	CRP not studied
374	Song X.; Guoliang F.; Rao M.N.	Machine Learning Approaches To Multisource Geospatial Data Classification: Application To Crp Mapping In Texas County, Oklahoma	2004	2003 IEEE Workshop on Advances in Techniques for Analysis of Remotely Sensed Data	10.1109/WARSD.2003.1295194	We develop an Automated Feature Information Retrieval System (AFIRS) for accurate classification of multisource geospatial data, which involves multispectral Landsat imagery, ancillary geographic information system (GIS) data and other derived features. Two machine learning approaches, i.e., decision tree classifier (DTC) and support vector machine (SVM), are implemented as multisource geospatial…		Conference paper	No	Tool example
375	Geza M.; Barfield B.J.; Huhnke R.L.	Modeling Economic And Environmental Impacts Of Landuse Change In The Fort Cobb Basin	2004	ASAE Annual International Meeting 2004		Watershed management plans need to reflect the economic interests of landowners. Row crops such as peanuts grown on Fort Cobb watershed generate more income to the farmers, however the concerns are excessive sediment and nutrient loading to the streams. Conservation Reserve Program (CRP) and bioenergy crops were investigated as alternatives. Two approaches were used: Income maximization approach …	GAMS; Nutrient loading; Sediment loading; SWAR Model	Conference paper	Yes	NA
376	Duke J.M.	Participation In Agricultural Land Preservation Programs: Parcel Quality And A Complex Policy Environment	2004	Agricultural and Resource Economics Review	10.1017/S1068280500005621	Data on owner and land characteristics are used to analyze factors affecting participation decisions in Delaware's agricultural lands preservation program, federal commodity programs, and federal conservation programs. A trivariate probit model estimates a set of random utility models of participation. Participation decisions at the state and federal levels are found to be driven by many of the s…	Commodity programs; Conservation Reserve Program; Development pressure; Environmental Quality Incentive Program; Multivariate Probit; Purchase of Agricultural Conservation Easements; Purchase of Development Rights	Article	No	CRP not studied
377	Coppedge B.R.; Engle D.M.; Masters R.E.; Gregory M.S.	Predicting Juniper Encroachment And Crp Effects On Avian Community Dynamics In Southern Mixed-Grass Prairie, Usa	2004	Biological Conservation	10.1016/S0006-3207(03)00160-5	The probability of occurrence of 30 bird species was modeled as a function of landscape covertype in northwestern Oklahoma, USA. This grassland region has been extensively fragmented by agricultural activity, and remnant grassland patches are undergoing severe degradation from encroaching juniper (Juniperus virginiana L.). In addition, many marginal or highly erodable croplands have been placed i…	Breeding bird survey; Conservation reserve program; Grassland; Juniper; Logistic regression; Oklahoma	Article	Yes	NA
378	Riley T.Z.	Private-Land Habitat Opportunities For Prairie Grouse Through Federal Conservation Programs	2004	Wildlife Society Bulletin	10.2193/0091-7648(2004)32[83:PHOFPG]2.0.CO;2	Habitat alterations have resulted in significant declines in the populations of prairie grouse (Centrocercus minimus, C. urophasianus, Tympanuchus cupido, T. pallidicinctus, T. phasianellus) throughout the last century. Landscape-level habitat restoration through federal conservation programs may be the only option available to prevent several of these species from declining to dangerously low le…	Conservation Reserve Program; Conservation Security Program; CRP; CSP; Environmental Quality Incentives Program; EQIP; Farm and Ranch Lands Protection Program; Federal Conservation Programs; Grassland; Grassland Easement Program; Grassland Reserve Program; GRP	Conference paper	No	Review
379	Walk, JW; Wentworth, K; Kershner, EL; Bollinger, EK; Warner, RE	Renesting Decisions And Annual Fecundity Of Female Dickcissels (Spiza Americana) In Illinois	2004	AUK	10.1642/0004-8038(2004)121[1250:RDAAFO]2.0.CO;2	Renesting decisions and annual fecundity are crucial for interpreting other demographic information, yet are infrequently reported. We used radiotelemetry to monitor female Dickcissels (Spiza americana) throughout the 1999 and 2000 breeding seasons in southeastern Illinois. Overall fecundity (regardless of whether females remained in the study area throughout the breeding season) was 0.61 +/- 0.1…	NA	Article	No	CRP not studied
380	Zheng F.-L.; Merrill S.D.; Huang C.-H.; Tanaka D.L.; Darboux F.; Liebig M.A.; Halvorson A.D.	Runoff, Soil Erosion, And Erodibility Of Conservation Reserve Program Land Under Crop And Hay Production	2004	Soil Science Society of America Journal	10.2136/sssaj2004.1332	There are concerns that restored grasslands currently under the Conservation Reserve Program (CRP) will experience increased soil erosion when they are returned to crop production. Our objective was to compare runoff, erosion, and erodibility on CRP land converted to annual hay production (permanent hayed, PH) and crop production under conventional-fill (preplant disk tillage, CT) and no-till (NT…		Article	No	CRP not studied
381	Williams J.R.; Clark P.M.; Balch P.G.	Streambank Stabilization: An Economic Analysis From The Landowner'S Perspective	2004	Journal of Soil and Water Conservation		This research conducts an economic analysis of streambank stabilization projects on the Little Blue River in Washington County, Kansas. The results show each project has a positive net present value to the landowner. Annualized net present values (ANPV) over the 15-year life of the projects range from $126 to $1,760 with an average of $781. Cost share payments are important for the landowner to b…	CRP; Economics; Net present value; Riparian areas; Stabilization; Streambank	Review	Yes	NA
382	Trujillo W.; Lal R.	The Potential Of Agricultural Soils Of The Upper St. Joseph River Watershed To Sequester Carbon	2004	Journal of Sustainable Agriculture	10.1300/J064v24n04_03	This paper assesses the potential to sequester C in soils under different land use systems in the Upper St. Joseph River Watershed by evaluating land use and management options that lead to an increase in soil C concentration above the current levels. Under the present land use systems, the current soil organic carbon (SOC) sequestration rate calculated for different soil/crop management practice…	Carbon sequestration; Conservation buffer; Conservation tillage; CRP; Indiana; Land use; Michigan; Ohio; SOC pool; Soil/crop management	Article	Yes	NA
383	Stull J.; Dillon C.; Shearer S.; Isaacs S.	Using Precision Agriculture Technology For Economically Optimal Strategic Decisions: The Case Of Crp Filter Strip Enrollment	2004	Journal of Sustainable Agriculture	10.1300/J064v24n04_07	While the application of precision agriculture technology to tactical, or within cropping season, decisions such as variable rate nutrient application may be an initial focus for producers, other decisions can be considered. Precision agriculture, as an information system, can provide data to help make spatially dependent strategic, or multiple cropping season, decisions. This research evaluates …	Conservation Reserve Program (CRP); Economic break-even analysis; Precision agriculture	Article	Yes	NA
384	Felix J.; Owen M.D.K.	Weed Seedbank Comparison In Conservation Reserve Program And Adjacent Fields Under Continuous Cultivation	2004	Weed Technology	10.1614/WT02-120	In 1998, 1,260 soil samples were collected from 63 of 99 Iowa counties to characterize the weed seedbanks in fields under the conservation reserve program (CRP) and adjacent fields under continuous cultivation. Five annual grass and 13 broadleaf weed species were identified in both the CRP and adjacent cultivated fields. Seedbank differences between CRP and adjacent cultivated fields were evident…	Conservation reserve program; Seedbank diversity; Shannon's diversity index	Article	Yes	NA
385	Cunningham M.A.	A Comparison Of Public Lands And Farmlands For Grassland Bird Conservation	2005	Professional Geographer	10.1111/j.0033-0124.2005.00459.x	Midwestern states have invested extensively in grasslands for wildlife conservation, yet these public lands make up a minority of grassland habitat. How effective are public grasslands, relative to private lands, for conserving native songbird populations? I compare private and public lands in southern Minnesota using bird survey data from Conservation Reserve Program (CRP) fields and public land…	Biodiversity; Conservation Reserve Program; Grassland birds; Habitat fragmentation	Article	Yes	NA
386	Song X.; Cherian G.; Fan G.	A V-Insensitive Svm Approach For Compliance Monitoring Of The Conservation Reserve Program	2005	IEEE Geoscience and Remote Sensing Letters	10.1109/LGRS.2005.846007	We study an automatic compliance monitoring approach for U.S. Department of Agriculture's (USDA) Conservation Reserve Program (CRP). CRF compliance monitoring checks each CRP tract regarding its contract stipulations, and is formulated as an unsupervised classification of Landsat imageries given the CRP reference data. Assuming the majority of a CRP tract is compliant, we want to locate the non-C…	Compliance monitoring; Conservation Reserve Program (CRP); Support vector machine (SVM); Unsupervised classification	Article	No	Tool example
387	Fraser, I; Waschik, R	Agricultural Land Retirement And Slippage: Lessons From An Australian Case Study	2005	LAND ECONOMICS	10.3368/le.81.2.206	This paper uses a Computable General Equilibrium (CGE) model to examine the economic implications of agricultural land retirement from wool production for conservation in Australia. Employing an innovative specific-factors characterization of production to generate short-run and long-run results, we show that the potential welfare gains from land retirement can be significant. However, in several…	NA	Article	No	CRP not studied
388	Ogle, SM; Breidt, FJ; Paustian, K	Agricultural Management Impacts On Soil Organic Carbon Storage Under Moist And Dry Climatic Conditions Of Temperate And Tropical Regions	2005	BIOGEOCHEMISTRY	10.1007/s10533-004-0360-2	We conducted a meta-analysis to quantify the impact of changing agricultural land use and management on soil organic carbon (SOC) storage under moist and dry climatic conditions of temperate and tropical regions. We derived estimates of management impacts for a carbon accounting approach developed by the Intergovernmental Panel on Climate Change, addressing the impact of long-term cultivation, se…	NA	Article	No	Review
389	Wang S.H.; Huggins D.G.; Frees L.; Volkman C.G.; Lim N.C.; Baker D.S.; Smith V.; Denoyelles Jr. F.	An Integrated Modeling Approach To Total Watershed Management: Water Quality And Watershed Assessment Of Cheney Reservoir, Kansas, Usa	2005	Water, Air, and Soil Pollution	10.1007/s11270-005-1658-y	Degradation of water quality is the major health concern for lakes and reservoirs in the central regions of the United States as a result of heavily devoted agricultural production. A vital key to the development of a reservoir management strategy is to identify nutrient loading that describes associated water quality conditions in reservoirs. This study integrated AnnAGNPS watershed and BATHTUB …	Eutrophication; Lake modeling; Sedimentation; Watershed management; Watershed modeling	Article	Yes	NA
390	Park S.; Egbert S.L.	Assessment Of Soil Erodibility Indices For Conservation Reserve Program Lands In Southwestern Kansas Using Satellite Imagery And Gis Techniques	2005	Environmental Management	10.1007/s00267-003-0309-6	The soil erodibility index (EI) of Conservation Reserve Program (CRP) lands, which was the major criterion for CRP enrollment, was assessed for six counties in southwestern Kansas using USGS seamless digital elevation model data and Geographical Informational System techniques. The proportion of land areas with EI values of 8 or lower was less than 1% of the entire study area and most of the land…	Conservation Reserve Program; GIS; Soil erodibility index; Soil properties	Article	Yes	NA
391	Martens D.A.; Emmerich W.; McLain J.E.T.; Johnsen T.N.	Atmospheric Carbon Mitigation Potential Of Agricultural Management In The Southwestern Usa	2005	Soil and Tillage Research	10.1016/j.still.2005.02.011	Agriculture in the southwestern USA is limited by water supply due to high evaporation and limited seasonal precipitation. Where water is available, irrigation allows for production of a variety of agricultural and horticultural crops. This review assesses the impacts of agriculture on greenhouse gas emission and sequestration of atmospheric C in soils of the hot, dry region of the southwestern U…	Conservation tillage; Irrigation; Livestock production; No-tillage; Soil inorganic carbon; Soil organic carbon	Conference paper	No	Review
392	Song X.; Fan G.; Rao M.	Automatic Crp Mapping Using Nonparametric Machine Learning Approaches	2005	IEEE Transactions on Geoscience and Remote Sensing	10.1109/TGRS.2005.844031	This paper studies an uneven two-class unsupervised classification problem of satellite imagery, i.e., the mapping of U.S. Department of Agriculture's (USDA) Conservation Reserve Program (CRP) tracts. CRP is a nationwide program that encourages farmers to plant long-term, resource conserving covers to improve soil, water, and wildlife resources. With recent payments of nearly US $1.6 billion for …	Conservation reserve program; Decision tree; Multisource data classification; Support vector machine (SVM)	Article	No	Tool example
393	Zimmerman P.R.; Price M.; Peng C.; Capehart W.J.; Updegraff K.; Kozak P.; Vierling L.; Baker E.; Kopp F.; Duke G.; Das C.	C-Lock (Patent Pending): A System For Estimating And Certifying Carbon Emission Reduction Credits For The Sequestration Of Soil Carbon On Agricultural Land	2005	Mitigation and Adaptation Strategies for Global Change	10.1007/s11027-005-0643-5	The C-Lock system was developed to address the need for an improved method of quantifying and certifying project-level carbon emission reduction credits (CERC). It was designed to enable individual landowners to efficiently quantify, certify, pool, market and trade CERCs generated by agricultural management practices. We provide a general overview of the C-Lock system as it has been implemented f…	C-Lock; Carbon sequestration; CERC; Soil carbon	Article	No	Tool example
394	Baerenklau K.A.	Cost-Effectiveness Of The Conservation Reserve Program: Discussion	2005	American Journal of Agricultural Economics	10.1111/j.1467-8276.2005.00815.x	[No abstract available]		Note	No	Not study
395	Gan J.; Onianwa O.O.; Schelhas J.; Wheelock G.C.; Dubois M.R.	Does Race Matter In Landowners' Participation In Conservation Incentive Programs?	2005	Society and Natural Resources	10.1080/08941920590924792	This study investigated and compared the participation behavior of white and minority small landowners in Alabama in eight conservation incentive programs. Using nonparametric tests and logit modeling, we found both similarities and differences in participation behavior between these two landowner groups. Both white and minority landowners tended not to participate in conservation incentive progr…	Conservation incentive programs; Logit regression; Mail survey; Racial and ethnic background; Small landowners	Article	Yes	NA
396	Yang W.; Khanna M.; Farnsworth R.	Effectiveness Of Conservation Programs In Illinois And Gains From Targeting	2005	American Journal of Agricultural Economics	10.1111/j.1467-8276.2005.00814.x	In addition to defining eligibility, an important issue that public agencies must tackle in designing a land retirement instrument is the choice of a decision rule for selecting the land to be retired. An attempt was made to examine the selection mechanisms used by the Conservation Reserve Program (CRP) and Conservative Reserve Enhancement Program (CREP) and to compare the effectiveness of these …		Article	Yes	NA
397	Koenig, KA; Sherman, LA	Effects Of The Conservation Reserve Program On Soil Duality And Overall Economic Viability Of Maryland'S Native Grassland Restoration Projects.	2005	ABSTRACTS OF PAPERS OF THE AMERICAN CHEMICAL SOCIETY			NA	Article	No	Not study
398	Tharakan P.J.; Volk T.A.; Lindsey C.A.; Abrahamson L.P.; White E.H.	Evaluating The Impact Of Three Incentive Programs On The Economics Of Cofiring Willow Biomass With Coal In New York State	2005	Energy Policy	10.1016/j.enpol.2003.08.004	Plantations of fast-growing willow shrubs are being promoted as a source quality biomass feedstock for bioenergy and bioproducts in New York State (NY). In the near-term, cofiring of the feedstock-in combination with other woody biomass-with coal in existing utility power boilers is considered to be the most promising conversion method for energy generation. Despite the clear technological viabil…	Biomass tax credit; Conservation Reserve Program (CRP); Green power; Profitability	Article	No	CRP not studied
399	White C.G.; Schweitzer S.H.; Moore C.T.; Parnell III I.B.; Lewis-Weis L.A.	Evaluation Of The Landscape Surrounding Northern Bobwhite Nest Sites: A Multiscale Analysis	2005	Journal of Wildlife Management	10.2193/0022-541X(2005)69[1528:EOTLSN]2.0.CO;2	Implementation of the Conservation Reserve Program (CRP) altered the interspersion and abundance of patches of different land-cover types in landscapes of the southeastern United States. Because northern bobwhites (Colinus virginianus) are experiencing significant population declines throughout most of their range, including the Southeast, it is critical to understand the impacts of landscape-sca…	Colinus virginianus; Conservation Reserve Program; Georgia; Habitat; Land-cover; Landscape; Multiscale analysis; Nest; Northern bobwhite	Article	No	CRP used but not studied
400	Selbo S.M.; Snow A.A.	Flowering Phenology And Genetic Similarity Among Local And Recently Introduced Populations Of Andropogon Gerardii In Ohio	2005	Restoration Ecology	10.1111/j.1526-100X.2005.00055.x	In Ohio and elsewhere, recent grassland plantings in the federal Conservation Reserve Program (CRP) have become much more extensive than native prairie remnants. The seed source for CRP grasslands in Ohio often comes from as far away as Missouri or Texas, which may be undesirable from the standpoint of conservation genetics. The goal of this study was to examine the potential for gene flow from l…	Andropogon gerardii; Big blucstcm; Conservation Reserve Program; Flowering phenology; Gene flow; Genetic diversity; Local genotypes	Article	Yes	NA
401	Henningsen J.C.; Best L.B.	Grassland Bird Use Of Riparian Filter Strips In Southeast Iowa	2005	Journal of Wildlife Management	10.2193/0022-541X(2005)069<0198:GBUORF>2.0.CO;2	The U.S. Department of Agriculture (USDA) under its Continuous Enrollment Conservation Reserve Program (CRP) has actively promoted establishment of conservation buffers. Although these programs are intended to benefit wildlife in addition to protecting soil and water resources, benefits to grassland birds may be compromised by narrow widths, presence of woody vegetation, and high predation pressu…	Agriculture; Bird abundance; Buffer; Conservation Reserve Program; CRP; Filter strip; Iowa; Nest success; Riparian grassland; Strip cover	Article	Yes	NA
402	Warren, KA; Anderson, JT	Grassland Songbird Nest-Site Selection And Response To Mowing In West Virginia	2005	WILDLIFE SOCIETY BULLETIN	10.2193/0091-7648(2005)33[285:GSNSAR]2.0.CO;2	Grassland bird populations in the eastern United States have become increasingly dependent on human-altered grassland habitats such as former hayfields and pastures for nesting. We compared grassland bird nest success and nest placement on former hay-fields (n=3) and former pastures (n=3) and on mowed and unmowed areas on the CanaanValley National Wildlife Refuge (CVNWR),WestVirginia, 1999-2000. …	NA	Article	No	CRP used but not studied
403	Johnson J.M.F.; Reicosky D.C.; Allmaras R.R.; Sauer T.J.; Venterea R.T.; Dell C.J.	Greenhouse Gas Contributions And Mitigation Potential Of Agriculture In The Central Usa	2005	Soil and Tillage Research	10.1016/j.still.2005.02.010	The central USA contains some of the most productive agricultural land of the world. Due to the high proportion of land area committed to crops and pasture in this region, the carbon (C) stored and greenhouse gas (GHG) emission due to agriculture represent a large percentage of the total for the USA. Our objective was to summarize potential soil organic C (SOC) sequestration and GHG emission from…	Agriculture management; Carbon dioxide; Carbon storage; Greenhouse gas; Managed grass land; Nitrous oxide	Conference paper	No	Review
404	Littlefield C.D.; Johnson D.H.	Habitat Preferences Of Migrant And Wintering Northern Harriers In Northwestern Texas	2005	Southwestern Naturalist	10.1894/0038-4909(2005)050[0448:HPOMAW]2.0.CO;2	We studied habitat preferences of northern harriers (Circus cyaneus) in 4 counties of the Southern High Plains of northwestern Texas from October 1989 to May 1995. Harriers generally arrived in late July and departed in April. They hunted over a variety of habitats in the study area but mainly in Conservation Reserve Program (CRP) grasslands and vegetated playa basins. CRP grasslands, playa basin…		Article	Yes	NA
405	Kamler J.F.; Ballard W.B.; Lemons P.R.; Gilliland R.L.; Mote K.	Home Range And Habitat Use Of Coyotes In An Area Of Native Prairie, Farmland And Crp Fields	2005	American Midland Naturalist	10.1674/0003-0031(2005)153[0396:HRAHUO]2.0.CO;2	From 1999 to 2001 we monitored 12 coyotes (Canis latrans) in northwestern Texas to determine their home ranges and habitat use in a landscape interspersed with native prairie, farmland and Conservation Reserve Program (CRP) fields. Annual home range size was 10.1 km2 for residents and 84.5 km 2 for transients. We determined habitat use at two spatial scales: within home ranges and within study ar…		Article	Yes	NA
406	Boisvert J.H.; Hoffman R.W.; Reese K.P.	Home Range And Seasonal Movements Of Columbian Sharp-Tailed Grouse Associated With Conservation Reserve Program And Mine Reclamation	2005	Western North American Naturalist		During 1999 and 2000 we trapped and radio-marked 156 Columbian Sharp-tailed Grouse (Tympanuchus phasianellus columbianus) on leks in Conservation Reserve Program (CRP, n = 73) and mine reclamation (MR, n = 83) lands in northwestern Colorado. Median spring-fall home range sizes using the 95% fixed kernal and minimum convex polygon estimators for 54 grouse were 86 ha and 61 ha, respectively. Median…	Colorado; Columbian Sharp-tailed Grouse; Conservation Reserve Program; Home range; Mine reclamation; Seasonal movements; Tympanuchus phasianellus columbianus	Article	Yes	NA
407	Kirwan B.; Lubowski R.N.; Roberts M.J.	How Cost-Effective Are Land Retirement Auctions? Estimating The Difference Between Payments And Willingness To Accept In The Conservation Reserve Program	2005	American Journal of Agricultural Economics	10.1111/j.1467-8276.2005.00813.x	The Conservation Reserve Program (CRP) as established by the Food Security Act of 1985 offers annual rental payments to farm operators who voluntarily retire environmentally sensitive cropland under ten- to fifteen-year contracts. According to researchers, the environmental benefits exceed the program's costs. The premiums received by CRP participants above their reservation rents are estimated. …		Article	Yes	NA
408	Horn, DJ; Phillips, ML; Koford, RR; Clark, WR; Sovada, MA; Greenwood, RJ	Landscape Composition, Patch Size, And Distance To Edges: Interactions Affecting Duck Reproductive Success	2005	ECOLOGICAL APPLICATIONS	10.1890/03-5254	Prairies and other North American grasslands, although highly fragmented, provide breeding habitat for a diverse array of species, including species of tremendous economic and ecological importance. Conservation and management of these species requires some understanding of how reproductive success is affected by edge effects, patch size, and characteristics of the landscape. We examined how diff…	NA	Article	No	CRP used but not studied
409	Sengupta R.; Lant C.; Kraft S.; Beaulieu J.; Peterson W.; Loftus T.	Modeling Enrollment In The Conservation Reserve Program By Using Agents Within Spatial Decision Support Systems: An Example From Southern Illinois	2005	Environment and Planning B: Planning and Design	10.1068/b31193	Existing models of agricultural decisionmaking based on economic optimization often fall short of capturing the complex dynamics of land-use choices at both individual parcel and watershed-level scales. The complexity arises from an interplay of several factors, as explained by Herbert Simon's model of bounded rationality, the theory of diffusion of innovations through spatial contagion, the role…		Article	Yes	NA
410	Keoleian G.A.; Volk T.A.	Renewable Energy From Willow Biomass Crops: Life Cycle Energy, Environmental And Economic Performance	2005	Critical Reviews in Plant Sciences	10.1080/07352680500316334	Short-rotation woody crops (SRWC) along with other woody biomass feedstocks will play a significant role in a more secure and sustainable energy future for the United States and around the world. In temperate regions, shrub willows are being developed as a SRWC because of their potential for high biomass production in short time periods, ease of vegetative propagation, broad genetic base, and abi…	Greenhouse gas emissions reduction; Life cycle assessment; Net energy; Plant biology; Pollution prevention; Renewable electricity	Review	No	CRP not studied
411	Lloyd J.D.; Martin T.E.	Reproductive Success Of Chestnut-Collared Longspurs In Native And Exotic Grassland	2005	Condor	10.1650/7701	Habitat loss and fragmentation have been identified as important factors in the decline of grassland bird populations. However, population declines are apparent even in prairie ecosystems that remain relatively intact suggesting that additional factors are involved. The degradation of breeding habitat may be one such factor, but few studies have examined habitat-specific demography of grassland b…	Calcarius ornatus; Chestnut-collared Longspur; Conservation Reserve Program; Crested wheatgrass; Exotic plant; Grassland bird; Nest success	Article	No	CRP not studied
412	Wu J.J.	Slippage Effects Of The Conservation Reserve Program: Reply	2005	American Journal of Agricultural Economics	10.1111/j.0002-9092.2005.00716.x	Given that the Conservation Reserve Program (CRP) costs taxpayers $2 billion per year and remains the largest conservation program in U.S. history, Roberts and Bucholtz are to be commended for revisiting the slippage issue. However, their central point that regional variation in CRP acreage is endogenous is inconsistent with CRP implementation rules and data. Thus, it is not surprising that the n…	Conservation programs; Slippage effects	Article	No	Not study
413	Roberts M.J.; Bucholtz S.	Slippage In The Conservation Reserve Program Or Spurious Correlation? A Comment	2005	American Journal of Agricultural Economics	10.1111/j.0002-9092.2005.00715.x	The Conservation Reserve Program (CRP) pays farmers about $2 billion per year to retire cropland under ten- to fifteen-year contracts. Recent research by Wu found that slippage-an unintended stimulus of new plantings-offsets some of CRP's environmental benefits. Wu does not account for the endogeneity of CRP enrollments. Furthermore, the data used by Wu cannot be used to estimate slippage arising…	Conservation; Instrumental variables; Land retirement; Slippage; Spurious correlation	Article	No	Not study
414	Olson K.R.; Lang J.M.; Ebelhar S.A.	Soil Organic Carbon Changes After 12 Years Of No-Tillage And Tillage Of Grantsburg Soils In Southern Illinois	2005	Soil and Tillage Research	10.1016/j.still.2004.09.009	Many factors including management history, soil type, climate, and soil landscape processes affect the dynamics of soil organic carbon (SOC). The primary objective of this research was to determine the effects of no-tillage and tillage systems on the SOC content after 12 years of controlled treatments. A tillage experiment with three treatments (no-till (NT), chisel plow (CP) and moldboard plow (…	No-tillage; Organic carbon; Soil erosion; Soil loss; Tillage	Article	No	CRP not studied
415	Hebert, CE; Wassenaar, LI	Stable Isotopes Provide Evidence For Poor Northern Pintail Production On The Canadian Prairies	2005	JOURNAL OF WILDLIFE MANAGEMENT	10.2193/0022-541X(2005)069<0101:SIPEFP>2.0.CO;2	Concerns have been raised regarding declines in western North American northern pintail (Anas acuta L.) populations over the past 30 years. Elucidating the natal origins of pintails and identifying production areas of pintails are important steps in determining the cause of the observed declines. Here, We used stable isotope (sulphur. hydrogen, carbon, nitrogen) featherprints to determine the geo…	NA	Article	No	CRP not studied
416	Feng H.; Kling C.L.; Kurkalova L.A.; Secchi S.; Gassman P.W.	The Conservation Reserve Program In The Presence Of A Working Land Alternative: Implications For Environmental Quality, Program Participation, And Income Transfer	2005	American Journal of Agricultural Economics	10.1111/j.1467-8276.2005.00812.x	The effect of the existence of conservation programs similar to Environmental Quality Incentive Program (EQIP) and Conservation Security Program (CSP) on Conservation Reserve Program (CRP) was estimated in terms of land enrolled, income transfers to farms, and the extent of environmental improvement, as measured by agricultural soil carbon sequestration, reduction in soil erosion, and reduction i…		Article	Yes	NA
417		Us Gains Forestland Over Past 15 Years	2005	Northern Logger and Timber Processor		The United States has gained 10 million acres of forests since 1990, despite a booming population and urban sprawl. Tax incentives under the Conservation Reserve Program of the 1980s and '90s has led to widespread tree-planting. The land area covered by forests has risen slightly, from 735 million to 749 million acres. Trees now occupy one-third of the nation's territory.		Short survey	No	Not study
418	Lant C.L.; Kraft S.E.; Beaulieu J.; Bennett D.; Loftus T.; Nicklow J.	Using Gis-Based Ecological-Economic Modeling To Evaluate Policies Affecting Agricultural Watersheds	2005	Ecological Economics	10.1016/j.ecolecon.2004.12.006	This paper has three purposes. The first is to conceptualize agricultural watersheds as complex adaptive human ecosystems that co-produce agricultural goods and ecosystem services. The second is to demonstrate a generalizable framework for the spatial modeling of ecosystem service production in watersheds based on this conceptualization. The third is to examine the policy implications of the anal…	Agricultural conservation policy; Conservation Reserve Program; Evolutionary algorithms; Spatial decision support systems; Watershed management	Article	Yes	NA
419	Veech J.A.	A Comparison Of Landscapes Occupied By Increasing And Decreasing Populations Of Grassland Birds	2006	Conservation Biology	10.1111/j.1523-1739.2006.00487.x	For several decades, many grassland bird species have been declining in abundance throughout the Midwest and Great Plains regions of the United States, possibly due to loss of natural grassland habitat and increasing urbanization. I used 20 years of data from the North American Breeding Bird Survey to identify increasing, decreasing, and stable populations of 36 grassland-nesting bird species. I …	Bird population trends; Conservation Reserve Program; Randomization test; Urbanization	Article	Yes	NA
420	Kucharik, CJ; Fayram, NJ; Cahill, KN	A Paired Study Of Prairie Carbon Stocks, Fluxes, And Phenology: Comparing The World'S Oldest Prairie Restoration With An Adjacent Remnant	2006	GLOBAL CHANGE BIOLOGY	10.1111/j.1365-2486.2005.01053.x	We measured carbon (C) stocks and fluxes and vegetation phenology in the world's oldest prairie restoration (similar to 65 years) and an adjacent prairie remnant in southern Wisconsin from 2001-2004 to quantify structural and functional differences. While the species distributions and frequency differed, the number of species measured per 1 m(2) quadrat were not significantly different (15.8 +/- …	NA	Article	No	CRP not studied
421	Haroldson K.J.; Kimmel R.O.; Riggs M.R.; Berner A.H.	Association Of Ring-Necked Pheasant, Gray Partridge, And Meadowlark Abundance To Conservation Reserve Program Grasslands	2006	Journal of Wildlife Management	10.2193/0022-541X(2006)70[1276:AORPGP]2.0.CO;2	Wildlife managers and farm program administrators need information on how much habitat grassland birds need to support or expand their populations. We quantified the relationships between the amount of Conservation Reserve Program (CRP) habitat in 15 agricultural landscapes and relative abundance of ring-necked pheasants (Phasianus colchicus), gray partridge (Perdix perdix), and meadowlarks (Stur…	Abundance; Conservation Reserve Program; Grasslands; Gray partridge; Habitat; Meadowlark; Minnesota; Perdix perdix; Phasianus colchicus; Ring-necked pheasant; Sturnella; Weather	Article	No	CRP used but not studied
422	Davros N.M.; Debinski D.M.; Reeder K.F.; Hohman W.L.	Butterflies And Continuous Conservation Reserve Program Filter Strips: Landscape Considerations	2006	Wildlife Society Bulletin	10.2193/0091-7648(2006)34[936:BACCRP]2.0.CO;2	Filter strips or buffers are areas of grass or other perennial herbaceous vegetation established along waterways to remove contaminants and sediments from agricultural field runoff. In the heavily cultivated regions of the Midwestern United States, these buffer zones established under the Farm Bill provide important habitat for wildlife such as butterflies. The question of how the landscape conte…	Buffers; Butterfly abundance; Diversity; Farm conservation; Filter strip; Landscape context; Minnesota; Species richness	Review	Yes	NA
423	Sainju U.M.; Lenssen A.; Caesar-Thonthat T.; Waddell J.	Carbon Sequestration In Dryland Soils And Plant Residue As Influenced By Tillage And Crop Rotation	2006	Journal of Environmental Quality	10.2134/jeq2005.0131	Long-term use of conventional tillage and wheat (Triticum aestivum L.)-fallow systems in She northern Great Plains have resulted in low soil organic carbon (SOC) levels. We examined the effects of two tillage practices [conventional till (CT) and no-till (NT)], five crop rotations [continuous spring wheat (CW), spring wheat-fallow (W-F), spring wheat-lentil (Lens culinaris Medic.) (W-L), spring w…		Conference paper	Yes	NA
424	Jackson-Smith D.; Jensen E.; Jennings B.	Changing Land Use In The Rural Intermountain West	2006	Springer Series on Demographic Methods and Population Analysis	10.1007/1-4020-3902-6_12	[No abstract available]	Change Land; Conservation Reserve Program; Federal Land; Public Land; Rural Land	Book chapter	No	Not study
425	Schroeder P.; Kovar J.	Comparison Of Organic And Inorganic Phosphorus Fractions In An Established Buffer And Adjacent Production Field	2006	Communications in Soil Science and Plant Analysis	10.1080/00103620600623533	Since the U.S. Department of Agriculture's Conservation Reserve Program was established in 1985, thousands of acres of cropland have been converted to conservation buffers. The distributions of soil phosphorus (P) in various organic and inorganic fractions in a buffer and an adjacent crop production field were compared. Most of the extractable inorganic P (32 to 39%) in both the crop field and th…	Conservation buffer; Labile phosphorus; Organic phosphorus; Phosphorus fractionation	Article	Yes	NA
426	Burger Jr. L.W.	Creating Wildlife Habitat Through Federal Farm Programs: An Objective-Driven Approach	2006	Wildlife Society Bulletin	10.2193/0091-7648(2006)34[994:CWHTFF]2.0.CO;2	Conservation programs administrated by the United States Department of Agriculture under the Farm Bill have tremendous potential to impact wildlife habitat and populations on private land. Recent comprehensive reviews demonstrate that private landowners who participate in these programs have established habitats that may contribute to sustaining some regional wildlife populations. However, I argu…	Conservation planning; Conservation Reserve Program; Farm Bill; Objective-driven; Private land; Wildlife habitat	Review	No	Review
427	Fletcher, RJ; Koford, RR; Seaman, DA	Critical Demographic Parameters For Declining Songbirds Breeding In Restored Grasslands	2006	JOURNAL OF WILDLIFE MANAGEMENT	10.2193/0022-541X(2006)70[145:CDPFDS]2.0.CO;2	Land area occupied by tallgrass prairie has declined throughout the midcontinental United States during the past 2 centuries, and migratory birds breeding in these habitats have also experienced precipitous population declines. State and federal agencies have responded by restoring and reconstructing grassland habitats. To understand consequences of restoration for grassland bird populations, we …	NA	Article	No	CRP not studied
428	Hoekman, ST; Gabor, TS; Maher, R; Murkin, HR; Lindberg, MS	Demographics Of Breeding Female Mallards In Southern Ontario, Canada	2006	JOURNAL OF WILDLIFE MANAGEMENT	10.2193/0022-541X(2006)70[111:DOBFMI]2.0.CO;2	Reliable estimates of breeding-ground demographic rates are needed to develop effective conservation strategies for mallard (Anas platyrhynchos) breeding habitat in eastern North America. We radiomarked 224 female mallards in an agricultural landscape in southern Ontario, Canada, during 1997-2000. At each of 4 sites, 1 during each year, we estimated survival of adult females, breeding incidence, …	NA	Article	No	CRP not studied
429	Ahearn M.C.; Boyle K.J.; Hellerstein D.R.	Designing A Contingent Valuation Study To Estimate The Benefits Of The Conservation Reserve Program On Grassland Bird Populations	2006	Handbook on Contingent Valuation		Wildlife biologists have expressed concern about declining populations of grassland bird species, and loss of habitats is generally cited as the major reason for their decline. The major historical grassland area of the US is in the heartland, where agriculture dominates the landscape. Over time, farms and farm fields have been established and consolidated, leaving less undisturbed habitat. While…		Book chapter	No	Not study
430	Coppedge B.R.; Engle D.M.; Masters R.E.; Gregory M.S.	Development Of A Grassland Integrity Index Based On Breeding Bird Assemblages	2006	Environmental Monitoring and Assessment	10.1007/s10661-006-1237-8	We utilized landscape and breeding bird assemblage data from three Breeding Bird Survey (BBS) routes sampled from 1965-1995 to develop and test a grassland integrity index (GII) in a mixed-grass prairie area of Oklahoma. The overall study region is extensively fragmented from long-term agricultural activity, and native habitat remnants have been degraded by recent encroachment of woody vegetation…	Avian assemblages; Conservation Reserve Program; Fragmentation; Grasslands; Juniper; Landscape pattern; Oklahoma; Response guilds	Article	No	CRP used but not studied
431	Murphy C.A.; Foster B.L.; Ramspott M.E.; Price K.P.	Effects Of Cultivation History And Current Grassland Management On Soil Quality In Northeastern Kansas	2006	Journal of Soil and Water Conservation		Management regimes of varying types and intensities can have profound impacts on grassland soil quality. Plus, there has recently been increased interest in finding soil quality indicators that are reflective of historical and current land management. We surveyed soil quality of privately owned grasslands in northeastern Kansas differing in their cultivation histories and current land-use (cool-s…	Conservation Reserve Program; Cultivation; Grassland; Grazing; Hay; Land-use; Prairie; Soil quality	Article	Yes	NA
432	Hickman K.R.; Farley G.H.; Channell R.; Steier J.E.	Effects Of Old World Bluestem (Bothriochloa Ischaemum) On Food Availability And Avian Community Composition Within The Mixed-Grass Prairie	2006	Southwestern Naturalist	10.1894/0038-4909(2006)51[524:EOOWBB]2.0.CO;2	Various grassland bird species have displayed population declines over the past 30 to 40 years, and interest in explaining possible causes for the declines has prompted numerous studies. Many of these studies have focused on changes in agricultural practices; few have evaluated possible effects of the presence of nonnative grasses in grasslands. The objective of our study was to determine the eff…		Review	Yes	NA
433	Schilling K.E.; Spooner J.	Effects Of Watershed-Scale Land Use Change On Stream Nitrate Concentrations	2006	Journal of Environmental Quality	10.2134/jeq2006.0157	The Walnut Creek Watershed Monitoring Project was conducted from 1995 through 2005 to evaluate the response of stream nitrate concentrations to changing land use patterns in paired 5000-ha Iowa watersheds. A large portion of the Walnut Creek watershed is being converted from row crop agriculture to native prairie and savanna by the U.S. Fish and Wildlife Service at the Neal Smith National Wildlif…		Article	No	CRP used but not studied
434	Lovell S.T.; Sullivan W.C.	Environmental Benefits Of Conservation Buffers In The United States: Evidence, Promise, And Open Questions	2006	Agriculture, Ecosystems and Environment	10.1016/j.agee.2005.08.002	Conservation buffers can have a tremendously positive impact on the ecological health of rural landscapes by reducing erosion, improving water quality, increasing biodiversity, and expanding wildlife habitats. Yet, in spite of our knowledge of their value, conservation buffers have not been fully embraced by landowners, or even by policy makers in the United States (US). In this critical review, …	Agricultural buffer; Agroecology; Conservation Reserve Program; Riparian corridor; Sustainable agriculture	Review	No	Review
435	Schmer M.R.; Vogel K.P.; Mitchell R.B.; Moser L.E.; Eskridge K.M.; Perrin R.K.	Establishment Stand Thresholds For Switchgrass Grown As A Bioenergy Crop	2006	Crop Science	10.2135/cropsci2005.0264	Switchgrass (Panicum virgatum L.) is a warm-season (C4) perennial grass and a potential bioenergy crop. On-farm switchgrass field scale trials, which were initiated to obtain economic production information for switchgrass grown as a bioenergy crop in the northern Plains, provided information on establishment year stands and post-establishment year yields and stands both within and across fields …		Article	No	CRP not studied
436	Jog S.; Kindcher K.; Questad E.; Foster B.; Loring H.	Floristic Quality As An Indicator Of Native Species Diversity In Managed Grasslands	2006	Natural Areas Journal	10.3375/0885-8608(2006)26[149:FQAAIO]2.0.CO;2	We undertook floristic studies of 104 grasslands in the tallgrass prairie region of Kansas to examine differences in the floristic quality of five common grassland management systems. The different grasslands were warm-season prairie hay meadows, warm-season native pastures, cool-season planted hay fields, cool-season planted pastures, and Conservation Reserve Program (CRP) fields. We recorded 38…	Asclepias meadii; Coefficient of conservatism; Fire; Floristic quality assessment; Floristics; Grasslands; Kansas; Prairies	Article	Yes	NA
437	Lupis S.G.; Messmer T.A.; Black T.	Gunnison Sage-Grouse Use Of Conservation Reserve Program Fields In Utah And Response To Emergency Grazing: A Preliminary Evaluation	2006	Wildlife Society Bulletin	10.2193/0091-7648(2006)34[957:GSUOCR]2.0.CO;2	Little information is available on the use of areas enrolled in the Conservation Reserve Program (CRP) by Gunnison sage-grouse (Centrocercus minimus) or the impacts of grazing on their habitat selection and movement patterns. Using radiotelemetry, we monitored 13 Gunnison sage-grouse in San Juan County, Utah, USA during 2001-2002 to determine their use of CRP. Additionally, in 2002 some of the CR…	Centrocercus minimus; Conservation Reserve Program; Emergency grazing; Gunnison sage-grouse; Habitat use; Utah	Review	Yes	NA
438	Updegraff K.; Zimmerman P.R.; Kozak P.; Capehart W.J.; Price M.	Implementing A Pilot Trade In Soil Carbon Sequestration	2006	Electric Utilities Environmental Conference, EUEC 2005: 8th Annual Joint EPA, DOE, EEI, EPRI Conference on Air Quality, Global Climate Change and Renewable Energy		The C-Lock (patent pending) carbon credit estimation system is being used to quantify and certify up to 1.8 million carbon emission reduction credits (CERCs) resulting from cropland and grazing management on one million acres of tribal and Tribal Trust lands on the Cheyenne River Sioux Reservation in South Dakota. Tribal rangeland managers have undertaken to reduce grazing by 20%; in addition abo…		Conference paper	No	Not study
439	Mulkey V.R.; Owens V.N.; Lee D.K.	Management Of Switchgrass-Dominated Conservation Reserve Program Lands For Biomass Production In South Dakota	2006	Crop Science	10.2135/cropsci2005.04-0007	Switchgrass (Panicum virgatum L.) has been planted on land enrolled in the Conservation Reserve Program (CKP). Management strategies for conversion of this land from CRP to biomass energy require evaluation. Objectives of this study were to: (i) determine the effect of harvest timing and N rate on biomass production and characteristics of switchgrass land enrolled in or managed similarly to CRP a…		Article	Yes	NA
440	Fields T.L.; White G.C.; Gilgert W.C.; Rodgers R.D.	Nest And Brood Survival Of Lesser Prairie-Chickens In West Central Kansas	2006	Journal of Wildlife Management	10.2193/0022-541X(2006)70[931:NABSOL]2.0.CO;2	We evaluated the effect of habitat use and other sources of variation on survival of lesser prairie-chicken (Tympanuchus pallidicinctus) and greater prairie-chicken (Tympanuchus cupido) nests and broods. Daily nest and brood-survival probabilities were a function of a quadratic time trend, and both declined as the season progressed. Daily nest survival was negatively associated with nest age, and…	Brood survival; Conservation Reserve Program; Greater prairie-chicken; Kansas; Lesser prairie-chicken; Nest survival; Radiotelemetry; Tympanuchus cupido; Tympanuchus pallidicinctus	Article	Yes	NA
441	Etterson, MA; Bennett, RS	On The Use Of Published Demographic Data For Population-Level Risk Assessment In Birds	2006	HUMAN AND ECOLOGICAL RISK ASSESSMENT	10.1080/10807030600977277	As the practice of using population models for wildlife risk assessment has become more common, so has the practice of using surrogate data, typically taken from the published scientific literature, as inputs for demographic models. This practice clearly exposes the user to inferential errors. However, it is likely to continue because demographic data are expensive to gather. We review potential …	NA	Article	No	CRP not studied
442	Gill D.E.; Blank P.; Parks J.; Guerard J.B.; Lohr B.; Schwartzman E.; Gruber J.G.; Dodge G.; Rewa C.A.; Sears H.F.	Plants And Breeding Bird Response On A Managed Conservation Reserve Program Grassland In Maryland	2006	Wildlife Society Bulletin	10.2193/0091-7648(2006)34[944:PABBRO]2.0.CO;2	Currently over 14.6 million ha of land at an annual cost of US$1.76 billion are enrolled in the Conservation Reserve Program (CRP). The habitat benefits of CRP frequently are lauded, but documentation that wildlife is responding as hoped is urgently needed. We evaluated plant and breeding bird responses to 92.4 ha of CRP grasslands at Chino Farms in northeastern Maryland, USA. In 1999 we seeded 1…	Ammodramus savannarum; Conservation Reserve Program; Grasshopper sparrow; Grassland restoration; Habitat; Invasive species; Management; Prescribed burning; Species richness; Vegetation structure; Warm-season grasses	Review	Yes	NA
443	Izaurralde R.C.; Williams J.R.; McGill W.B.; Rosenberg N.J.; Jakas M.C.Q.	Simulating Soil C Dynamics With Epic: Model Description And Testing Against Long-Term Data	2006	Ecological Modelling	10.1016/j.ecolmodel.2005.07.010	Soil carbon sequestration (SCS) has emerged as a technology with significant potential to help stabilize atmospheric CO2 concentrations and thus reduce the threat of global warming. Methods and models are needed to evaluate and recommend SCS practices based on their effects on carbon dynamics and environmental quality. Environment Policy Integrated Climate (EPIC) is a widely used and tested model…	Climate change; Soil C model; Soil carbon sequestration; Tillage; Water erosion; Wind erosion	Article	No	CRP used but not studied
444	Roberts M.J.; Bucholz S.	Slippage In The Conservation Reserve Program Or Spurious Correlation? A Rejoinder	2006	American Journal of Agricultural Economics	10.1111/j.1467-8276.2006.00875.x	The Conservation Reserve Program (CRP) pays farmers about $2 billion per year to retire cropland under ten- to fifteen-year contracts. Recent research by Wu (2000) found that slippage - an unintended stimulus of new plantings - offsets some of CRP's environment benefits. In a comment on Wu, we argued CRP enrollments were endogenous and confounded by omitted variables. In his reply, Wu (2005) used…	Conservation; Instrumental variables; Land retirement; Slippage; Spurious correlation	Article	No	Not study
445	Vandever M.W.; Hoag D.L.	Stakeholder Opinions Regarding Management Of Conservation Reserve Program Lands To Address Environmental And Wildlife Issues	2006	Human Dimensions of Wildlife	10.1080/10871200600660287	[No abstract available]		Article	Yes	NA
446	Feng H.; Kling C.; Kurkalova L.; Secchi S.	Subsidies! The Other Incentive-Based Instrument: The Case Of The Conservation Reserve Program	2006	Moving to Markets in Environmental Regulation: Lessons from Twenty Years of Experience	10.1093/acprof:oso/9780195189650.003.0009	This essay studies a very large and important example of an environmental subsidy program - the Conservation Reserve Program (CRP). The CRP was introduced in 1985. It investigates how much less efficient, if any, a command-and-control (CAC) form of regulation would have been. That is, it seeks to assess the policy as implemented relative to a fundamentally different form of regulation - CAC. It t…	Command and control policy; Environmental policy; Environmental subsidy program; Market-based incentive programs	Book chapter	No	Not study
447	Morgan J.J.; Schweitzer S.H.; Carroll J.P.	Summer Meleagris Gallopavo Silvestris Use Of A Landscape Dominated By Agriculture And Pinus Spp. Plantations	2006	Southeastern Naturalist	10.1656/1528-7092(2006)5[637:SMGSUO]2.0.CO;2	Meleagris gallopavo silvestris (Eastern Wild Turkey) habitat was altered in the Southeast by the introduction of Pinus spp. plantations to agricultural areas through the Conservation Reserve Program. However, the preponderance of M. gallopavo silvestris research has focused on extensive Pinus spp. plantations that lack the cover-type diversity that typifies the Southeast. From May-July 1998 and 1…		Article	No	CRP used but not studied
448	Shipley K.L.; Scott D.P.	Survival And Nesting Habitat Use By Sichuan And Ring-Necked Pheasants Released In Ohio	2006	Ohio Journal of Science		Ring-necked pheasant (Phasianus colcbicus) populations in the Midwestern United States have declined drastically since World War II. Population numbers in Ohio have leveled off since the establishment of the Conservation Reserve Program (CRP); however, a return to historically abundant ring-necked pheasant populations is unlikely with current land-use practices. Studies by the Michigan Department…		Article	No	CRP not studied
449	Bies L.	The Biofuels Explosion: Is Green Energy Good For Wildlife?	2006	Wildlife Society Bulletin	10.2193/0091-7648(2006)34[1203:TBEIGE]2.0.CO;2	[No abstract available]	Alternative energy; Biodiesel; Biofuel; Biomass; Conservation Reserve Program; Energy Policy Act; Ethanol; Panicum virgatum; Switchgrass	Note	No	Not study
450	Volk T.A.; Abrahamson L.P.; Nowak C.A.; Smart L.B.; Tharakan P.J.; White E.H.	The Development Of Short-Rotation Willow In The Northeastern United States For Bioenergy And Bioproducts, Agroforestry And Phytoremediation	2006	Biomass and Bioenergy	10.1016/j.biombioe.2006.03.001	Research on willow (Salix spp.) as a locally produced, renewable feedstock for bioenergy and bioproducts began in New York in the mid-1980s in response to growing concerns about environmental impacts associated with fossil fuels and declining rural economies. Simultaneous and integrated activities-including research, large-scale demonstrations, outreach and education, and market development-were …	Adaptive management; Economics; Incentives; Salix	Article	No	CRP not studied
451	Reynolds R.E.; Shaffer T.L.; Loesch C.R.; Cox Jr. R.R.	The Farm Bill And Duck Production In The Prairie Pothole Region: Increasing The Benefits	2006	Wildlife Society Bulletin	10.2193/0091-7648(2006)34[963:TFBADP]2.0.CO;2	The Food Security Act of 1985 contained provisions that affected wildlife conservation nationwide. Two provisions that most benefited waterfowl populations in the Prairie Pothole Region (PPR) were the Conservation Reserve Program (CRP) and "Swampbuster" (wetland conservation). Permanent cover established under the CRP provides attractive nesting habitat for upland-nesting ducks that is more secur…	Conservation Reserve Program; Duck; Farm Bill; Prairie Pothole Region; Swampbuster; United States Department of Agriculture	Review	Yes	NA
452	Wilson J.B.; Thilmany D.; Watson P.	The Role Of Agritourism In Western States: Place- Specific And Policy Factors Influencing Recreational Income For Producers	2006	Review of Regional Studies		While public investment in conservation such as the Conservation Reserve and Wetlands Reserve Programs have improved the environmental state of the lands, they have not provided an institutional means for production and profit expansion for the same acreage. This type of public investment places constraints on the lands agriculturally and in return provides rents to land owners. As a complement t…	Agritourism revenues; Conservation reserve program; GIS	Article	No	Review
453	Burger Jr. L.W.; Mckenzie D.; Thackston R.; Demaso S.J.	The Role Of Farm Policy In Achieving Large-Scale Conservation: Bobwhite And Buffers	2006	Wildlife Society Bulletin	10.2193/0091-7648(2006)34[986:TROFPI]2.0.CO;2	The Farm Bill provides a policy vehicle for implementing conservation programs with the potential to alter land use on a large spatial scale. The conservation payments under the Farm Bill dwarf the collective investment of the North American Wetlands Conservation Act, Endangered Species Act, Pittman-Robertson Act, and Conservation and Reinvestment Act. However, the ecological value of past policy…	Colinus virginianus; Conservation Reserve Program; Farm Bill; Farm policy; Habitat buffers for upland birds; Northern bobwhite; Northern Bobwhite Conservation Initiative	Review	No	Review
454	Sainju U.M.; Lenssen A.; Caesar-Tonthat T.; Waddell J.	Tillage And Crop Rotation Effects On Dryland Soil And Residue Carbon And Nitrogen	2006	Soil Science Society of America Journal	10.2136/sssaj2005.0089	Sustainable management practices are needed to enhance soil productivity in degraded dryland soils in the northern Great Plains. We examined the effects of two tillage practices [conventional till (CT) and no-till (NT)], five crop rotations [continuous spring wheat (Triticum aestivum L.) (CW), spring wheat-fallow (W-F), spring wheat-lentil (Lens culinaris Medic.) (W-L), spring wheat-spring wheat-…		Article	Yes	NA
455	Omonode, RA; Vyn, TJ	Vertical Distribution Of Soil Organic Carbon And Nitrogen Under Warm-Season Native Grasses Relative To Croplands In West-Central Indiana, Usa	2006	AGRICULTURE ECOSYSTEMS & ENVIRONMENT	10.1016/j.agee.2006.03.031	Establishment of grasslands can be an effective means of sequestering soil organic carbon (SOC) and reducing atmospheric CO, that is believed to contribute to global warming. This study evaluated the vertical distribution and overall sequestration of SOC and total nitrogen (N) under warm-season native grasses (WSNGs) planted 6-8 years earlier relative to a corn (Zea mays L.)-soybean (Glycine max …	NA	Article	No	CRP not studied
456	Petersen A.; Vondracek B.	Water Quality In Relation To Vegetative Buffers Around Sinkholes In Karst Terrain	2006	Journal of Soil and Water Conservation		There are approximately 8,340 mapped sinkholes in karst terrain of southeast Minnesota. Most sinkholes are adjacent to row crops that likely contribute pollutants to surface waters and aquifers. Vegetated buffers can improve water quality by reducing sediment, fertilizers, pesticides, and other potential contaminants from runoff, and may benefit water quality when placed around sinkholes. We eval…	Filter strips; Nitrogen; Phosphorus; Pollutants; Runoff; Sediment	Article	Yes	NA
457	Gray R.L.; Teels B.M.	Wildlife And Fish Conservation Through The Farm Bill	2006	Wildlife Society Bulletin	10.2193/0091-7648(2006)34[906:WAFCTT]2.0.CO;2	Private lands constitute 70% of the land base in the United States and are important to the conservation of fish and wildlife. The last 4 Farm Bills established a variety of conservation programs that integrate fish and wildlife habitat as an important consideration in farm policy. These programs provide cost-sharing opportunities, technical assistance, and other financial incentives to restore o…	Conservation programs; Conservation Reserve Program; Conservation Security Program; Environmental Quality Incentives Program; Farm Bill; Grassland Reserve Program; Sodbuster; Swampbuster; Wetlands Reserve Program; Wildlife Habitat Incentives Program	Review	No	Review
458	Rao M.; Fan G.; Thomas J.; Cherian G.; Chudiwale V.; Awawdeh M.	A Web-Based Gis Decision Support System For Managing And Planning Usda'S Conservation Reserve Program (Crp)	2007	Environmental Modelling and Software	10.1016/j.envsoft.2006.08.003	The Conservation Reserve Program (CRP) is one of the largest programs of the U.S. Department of Agriculture (USDA) aimed at encouraging farmers and ranchers to address soil, water, and related natural resource issues on their lands in an environmentally sustainable manner. This paper outlines the design and development of a prototype web-GIS Decision Support System (DSS), CRP-DSS, for use in reso…	Decision Support System; Environmental modeling; USDA CRP evaluation; Web-GIS	Article	No	Tool example
459	Ogle, SM; Breidt, FJ; Easter, M; Williams, S; Paustian, K	An Empirically Based Approach For Estimating Uncertainty Associated With Modelling Carbon Sequestration In Soils	2007	ECOLOGICAL MODELLING	10.1016/j.ecolmodel.2007.03.007	Simulation modelling is used to estimate C sequestration associated with agricultural management for purposes of greenhouse gas mitigation. Models are not completely accurate or precise estimators of C pools, however, due to insufficient knowledge and imperfect conceptualizations about ecosystem processes, leading to uncertainty in the results. It can be difficult to quantify the uncertainty usin…	NA	Article	No	CRP used but not studied
460	Anthrop D.F.	Analysis Highlights Limits On Energy Promise Of Biofuels	2007	Oil and Gas Journal		According to environmentalists and a growing array of politicians, biofuels are going to dramatically reduce US dependence on foreign oil supplies. However, facts reveal that there will be limits on the energy promise of biofuels. For instance, virtually all of the ethanol produced in the US is made from corn. Replacing 15% of the proposed requirement that motor fuels run on ethanol and biodiesel…		Article	No	Not study
461	Mapemba L.D.; Epplin F.M.; Taliaferro C.M.; Huhnke R.L.	Biorefinery Feedstock Production On Conservation Reserve Program Land	2007	Review of Agricultural Economics	10.1111/j.1467-9353.2007.00340.x	Technology that would enable use of lignocellulosic biomass for biorefinery feedstock is under development. The 2002 Farm Bill permitted managed harvesting of biomass from Conservation Reserve Program (CRP) land. This study was conducted to determine the cost to procure, harvest, store, and transport to a biorefinery a flow of lignocellulosic biomass feedstock produced on CRP grasslands in the so…		Article	Yes	NA
462	Wilson A.D.	Clavicipitaceous Anamorphic Endophytes In Hordeum Germplasm	2007	Plant Pathology Journal	10.3923/ppj.2007.1.13	The incidence of clavicipitaceous anamorphic endophytes, non-choke inducing endosymbiotic fungi of the genus Neotyphodium that systemically infect grasses, in eighteen Hordeum species from the U.S. National Plant Germplasm System was examined using light and Scanning Electron Microscopy (SEM). Seventeen plant inventory accessions from only three Hordeum species, including H. bogdanii, H. brevisub…	Biological control; Clavicipitaceae; Insect resistance; Neotyphodium species; Wild barley	Article	No	CRP not studied
463	Herkert J.R.	Conservation Reserve Program Benefits On Henslow'S Sparrows Within The United States	2007	Journal of Wildlife Management	10.2193/2007-002	Henslow's sparrow (Ammodramus henslowii) is one of North America's fastest declining songbirds. Population declines combined with a small global population have led to heightened conservation concern. I used data from the North American Breeding Bird Survey to assess the impact that the Conservation Reserve Program (CRP) has had on Henslow's sparrows throughout their United States breeding range.…	Ammodramus henslowii; Conservation Reserve Program; Henslow's sparrow	Article	Yes	NA
464	Hansen L.	Conservation Reserve Program: Environmental Benefits Update	2007	Agricultural and Resource Economics Review	10.1017/S1068280500007085	This paper presents the methodology, assumptions, and data used to generate regional and national environmental benefit estimates of the USDA's Conservation Reserve Program (CRP). It's assumed that, without the program, production and conservation practices on CRP lands would be the same as those used on surrounding lands. When range and forest lands are (are not) included as land-use options, 54…	Conservation reserve program; Environmental benefits; Soil conservation; Soil productivity; Water quality benefits; Wildlife benefits	Article	Yes	NA
465	Jung, WK; Kitchen, NR; Anderson, SH; Sadler, EJ	Crop Management Effects On Water Infiltration For Claypan Soils	2007	JOURNAL OF SOIL AND WATER CONSERVATION		Plant water and nutrient use for ctaypan soils are restricted by an argillic horizon (clay content > 500 g kg(-1)) that typically occurs 20 to 40 cm (8 to 16 in) below the soil surface. Identifying water infiltration characteristics for claypan soils under different management provides crucial information needed to optimize crop management and estimate watershed hydrology. The objectives of the s…	NA	Article	Yes	NA
466	Kamler J.F.; Ballard W.B.; Wallace M.C.; Gipson P.S.	Diets Of Swift Foxes (Vulpes Velox) In Continuous And Fragmented Prairie In Northwestern Texas	2007	Southwestern Naturalist	10.1894/0038-4909(2007)52[504:DOSFVV]2.0.CO;2	Distribution of the swift fox (Vulpes velox) has declined dramatically since the 1800s, and suggested causes of this decline are habitat fragmentation and transformation due to agricultural expansion. However, impacts of fragmentation and human-altered habitats on swift foxes still are not well understood. To better understand what effects these factors have on diets of swift foxes, scats were co…		Article	No	CRP used but not studied
467	Sainju U.M.; Lenssen A.; Caesar-Thonthat T.; Waddell J.	Dryland Plant Biomass And Soil Carbon And Nitrogen Fractions On Transient Land As Influenced By Tillage And Crop Rotation	2007	Soil and Tillage Research	10.1016/j.still.2006.06.003	Soil and crop management practices may alter the quantity, quality, and placement of plant residues that influence soil C and N fractions. We examined the effects of two tillage practices [conventional till (CT) and no-till (NT)] and five crop rotations [continuous spring wheat (Triticum aestivum L.) (CW), spring wheat-fallow (W-F), spring wheat-lentil (Lens culinaris Medic.) (W-L), spring wheat-…	Carbon fractions; Crop rotation; Nitrogen fractions; Plant biomass; Tillage	Article	Yes	NA
468	Roberts M.J.; Lubowski R.N.	Enduring Impacts Of Land Retirement Policies: Evidence From The Conservation Reserve Program	2007	Land Economics	10.3368/le.83.4.516	We examine the persistence of cropland retirements induced by the Conservation Reserve Program (CRP), the largest U.S. conservation program. We analyze micro data on observed land-use choices following CRP contract expiration over 1995-1997 andpredict that 42% of CRP acres would not have been returned to crops within a year if the program had expired in 1997. These results indicate that temporary…		Article	Yes	NA
469	Acosta-MartÃ­nez, V; Cruz, L; Sotomayor-RamÃ­rez, D; PÃ©rez-AlegrÃ­a, L	Enzyme Activities As Affected By Soil Properties And Land Use In A Tropical Watershed	2007	APPLIED SOIL ECOLOGY	10.1016/j.apsoil.2006.05.012	Enzyme activities play key roles in the biochemical functioning of soils, including soil organic matter formation and degradation, nutrient cycling, and decomposition of xenobiotics. Knowledge of enzyme activities can be used to describe changes in soil quality due to land use management and for understanding soil ecosystem functioning. In this study, we report the activities of the glycosidases …	NA	Article	No	CRP not studied
470	Herkert J.R.	Evidence For A Recent Henslow'S Sparrow Population Increase In Illinois	2007	Journal of Wildlife Management	10.2193/2006-029	The Henslow's sparrow (Ammodramus henslowii) is a species of high conservation concern due to long-term population declines and a small global population. Habitat loss is considered to be the most likely cause of Henslow's sparrow declines and the recent establishment of large acreages of undisturbed grasslands through the Conservation Reserve Program is considered to have the potential to benefi…	Ammodramus henslowii; Conservation Reserve Program; Henslow's sparrow	Article	Yes	NA
471	Jensen K.; Clark C.D.; Ellis P.; English B.; Menard J.; Walsh M.; de la Torre Ugarte D.	Farmer Willingness To Grow Switchgrass For Energy Production	2007	Biomass and Bioenergy	10.1016/j.biombioe.2007.04.002	A survey of Tennessee farmers was conducted to analyze their willingness to supply switchgrass to an emerging energy market. The majority of respondents had not heard of growing switchgrass for energy production and roughly half were unsure as to whether they would be willing to grow switchgrass. For those with an opinion about whether they would grow switchgrass, a two limit Tobit model was used…	Crop adoption; Econometrics; Electric power; Farmer survey; Panicum vergatum; Tennessee; Tobit model	Article	Yes	NA
472	Dunn A.	Finding Funding For Your Vegetation Management Program	2007	Forest Landowner		Federal funding can help forest landowners with their problems of maintaining both the protected and the profitable land. Government agencies and private groups provide some expertise and resources on which forest landowners may benefit from. Private landowners may seek the help from the U.S. Department of Agriculture (USDA) in protecting their forest acreage which will contribute to the American…		Article	No	Not study
473	Frimpong E.A.; Lee J.G.; Ross-Davis A.L.	Floodplain Influence On The Cost Of Riparian Buffers And Implications For Conservation Programs	2007	Journal of Soil and Water Conservation		This study demonstrates an approach to estimating riparian buffer costs based on differences in prices between floodplain and off-floodplain land and the probability that a stream of a given order is located in a floodplain. Applying this approach to the Upper Wabash River Basin in north-central Indiana, we show that riparian buffers are less costly with increasing stream order because of increas…	Conservation; Cost; Floodplain land value; Riparian buffers	Article	No	CRP used but not studied
474	Kucharik C.J.	Impact Of Prairie Age And Soil Order On Carbon And Nitrogen Sequestration	2007	Soil Science Society of America Journal	10.2136/sssaj2006.0074	Conservation Reserve Program (CRP) prairie restorations can sequester soil C and N, but the varied effects of soil order and ecosystem age are uncertain. Soil bulk density (Db) (0-20 cm) and soil organic C (SOC) and total N at 0 to 5, 5 to 10, and 10 to 25 cm were measured at 39 paired CRP-crop sites in Wisconsin to quantify SOC and N stock changes as a function of prairie age (4-16 yr) and soil …		Article	Yes	NA
475	Rashford, BS; Adams, RM	Improving The Cost-Effectiveness Of Ecosystem Management: An Application To Waterfowl Production	2007	AMERICAN JOURNAL OF AGRICULTURAL ECONOMICS	10.1111/j.1467-8276.2007.00984.x	Species conservation is an important global policy issue. The design of cost-effective species conservation programs requires resource managers to choose from a suite of conservation activities and sites. This article determines cost-effective conservation strategies for waterfowl using a bioeconomic modeling framework, which is developed using a biological simulation model for waterfowl and regr…	NA	Article	Yes	NA
476	Jiang P.; Anderson S.H.; Kitchen N.R.; Sadler E.J.; Sudduth K.A.	Landscape And Conservation Management Effects On Hydraulic Properties Of A Claypan-Soil Toposequence	2007	Soil Science Society of America Journal	10.2136/sssaj2006.0236	Information on the effects of landscape and its interaction with management on soil hydraulic properties is scarce. Our objective was to investigate the effects and interactions of landscape position and conservation management systems (e.g., reduced tillage or permanent grass) on soil bulk density, saturated hydraulic conductivity (Ksat), soil water retention, and pore-size distributions for cla…		Article	Yes	NA
477	Coppedge B.R.; Engle D.M.; Fuhlendorf S.D.	Markov Models Of Land Cover Dynamics In A Southern Great Plains Grassland Region	2007	Landscape Ecology	10.1007/s10980-007-9116-4	Grassland regions of the southern Great Plains are fragmented by agricultural activity and many habitat remnants have experienced encroachment by juniper (Juniperus virginiana L.). Recently, many cropland areas have been converted to monoculture grassland (pastures) and enrolled into the Conservation Reserve Program (CRP). Our objectives were to develop spatial and temporal Markov models to chara…	Conservation Reserve Program; Fragmentation; Grassland; Juniper; Landscape; Oklahoma; Transition matrix	Article	No	CRP used but not studied
478	Perkins, DW; Vickery, PD	Nest Success Of Grassland Birds In Florida Dry Prairie	2007	SOUTHEASTERN NATURALIST	10.1656/1528-7092(2007)6[283:NSOGBI]2.0.CO;2	This paper represents the first Study of reproductive Success for Sturnella magna (Eastern Meadowlark) and Columbina passerina (Common Ground-dove) in Florida dry prairie and, to our knowledge, the first published study of reproductive rates of Chordeiles minor (Common Nighthawk) in North America. We located 34 Eastern Meadowlark, 13 Common Ground-dove, and 14 Common Nighthawk nests during the 19…	NA	Article	No	CRP not studied
479	Smith S.; Cooper C.M.; Lizotte R.E.; Locke M.A.; Knight S.S.	Pesticides In Lake Water In The Beasley Lake Watershed, 1998-2005	2007	International Journal of Ecology and Environmental Sciences		Oxbow lakes are remnants of meandering floodplain rivers, which have been cut off and physically isolated from their respective main river channels. They usually capture only small relic drainages. Beasley Lake Watershed, a Conservation Effects Assessment Project (CEAP) benchmark watershed, is one of three oxbow lake watersheds in the original Mississippi Delta Management Systems Evaluation Area …	Agricultural land use; CRP; Herbicide; Insecticide; Lake water; Tillage	Article	No	CRP used but not studied
480	Adams, AAY; Skagen, SK; Savidge, JA	Population-Specific Demographic Estimates Provide Insights Into Declines Of Lark Buntings (Calamospiza Melanocorys)	2007	AUK		Many North American prairie bird populations have recently declined, and the causes of these declines remain largely unknown. To determine whether population limitation occurs during breeding, we evaluated the stability of a population of prairie birds using population-specific values for fecundity and postfledging survival. During 2001-2003, we radiomarked 67 female Lark Buntings (Calamospiza me…	NA	Article	No	CRP not studied
481	Guzy M.J.; Ribic C.A.	Post-Breeding Season Habitat Use And Movements Of Eastern Meadowlarks In Southwestern Wisconsin	2007	Wilson Journal of Ornithology	10.1676/06-081.1	We used radio telemetry to study post-breeding movements of adult female and juvenile Eastern Meadowlarks (Sturnella magna) in southwestern Wisconsin in 2002-2004. Twenty-one adult females were found 58% of the time in their nest field regardless of nest fate. Three adult females were not found outside of the field where their nests were located. Fifteen of 18 females that moved from the nest fie…		Article	Yes	NA
482	Anex, RP; Lynd, LR; Laser, MS; Heggenstaller, AH; Liebman, M	Potential For Enhanced Nutrient Cycling Through Coupling Of Agricultural And Bioenergy Systems	2007	CROP SCIENCE	10.2135/cropsci2006.06.0406	Emerging markets for fuels and energy from crop biomass are creating new opportunities for redesigning agricultural systems for improved ecological function and energy-use efficiency. Innovative bioconversion processes configured to recover key plant nutrients from biomass will allow recycling nutrients to crop fields, thereby closing nutrient cycles and reducing the energetic and economic costs …	NA	Article	No	CRP not studied
483	Lambert D.M.; Sullivan P.; Claassen R.; Foreman L.	Profiles Of Us Farm Households Adopting Conservation-Compatible Practices	2007	Land Use Policy	10.1016/j.landusepol.2005.12.002	In recent years, the United States (US) government has put increasing emphasis on conservation programs geared toward rewarding good stewardship on working farmland. And, while the United States Department of Agriculture's (USDA) farmland retirement programs continue to command the lion's share of the conservation budget, roughly 80 percent of current land retirement contracts are due to expire b…	Conservation management practices; Conservation programs; Conservation reserve program; Conservation structures; Environmental quality incentives program; Farm households	Article	Yes	NA
484	De La Torre Ugarte D.G.; English B.C.; Jensen K.	Sixty Billion Gallons By 2030: Economic And Agricultural Impacts Of Ethanol And Biodiesel Expansion	2007	American Journal of Agricultural Economics	10.1111/j.1467-8276.2007.01099.x	The agricultural and economic impact of increasing ethanol and biodiesel production beyond the levels specified in the recently enacted renewable fuel standard has been studied. The levels of ethanol production analyzed are 10, 30, and 60B gallons of ethanol annually by 2010, 2020, and 2030, respectively. Also, the sensitivity to the timing of commercialization of cellulose-to-ethanol technology …		Article	No	CRP not studied
485	Lee D.K.; Doolittle J.J.; Owens V.N.	Soil Carbon Dioxide Fluxes In Established Switchgrass Land Managed For Biomass Production	2007	Soil Biology and Biochemistry	10.1016/j.soilbio.2006.07.004	Switchgrass (Panicum virgatum L.) grown for biomass feedstock production has the potential to increase soil C sequestration, and soil CO2 flux in grassland is an important component in the global C budget. The objectives of this study were to: (1) determine the effects of N fertilization and harvest frequency on soil CO2 flux, soil microbial biomass carbon (SMBC), and potentially mineralizable ca…	Microbial biomass; N fertilization; Soil carbon; Soil CO<sub>2</sub> flux; Soil temperature; Switchgrass	Article	No	CRP used but not studied
486	Lee D.K.; Owens V.N.; Doolittle J.J.	Switchgrass And Soil Carbon Sequestration Response To Ammonium Nitrate, Manure, And Harvest Frequency On Conservation Reserve Program Land	2007	Agronomy Journal	10.2134/agronj2006.0152	Conservation Reserve Program (CRP) land on which perennial warm-season grasses are grown could be a resource for bioenergy feedstock production and C sequestration. A 4-yr field experiment was conducted to determine the response of switchgrass (Panicum virgatum L.) and soil C sequestration to N fertility and harvest frequency on switchgrass-dominated CRP land in eastern South Dakota. Soil at the …		Conference paper	Yes	NA
487	Sperow M.	The Marginal Costs Of Carbon Sequestration: Implications Of One Greenhouse Gas Mitigation Activity	2007	Journal of Soil and Water Conservation		This paper provides a method for estimating the marginal cost of soil carbon (C) derived from setting aside highly erodible cropland in the United States. Increases in soil carbon are estimated using a modified Intergovernmental Panel on Climate Change soil organic carbon inventory method and National Resources Inventory data. Marginal costs of soil carbon sequestration activities are based on th…	Economics; Greenhouse gas; Soil carbon sequestration	Article	Yes	NA
488	Giudice J.H.; Haroldson K.J.	Using Regional Wildlife Surveys To Assess The Crp: Scale And Data-Quality Issues	2007	Journal of Field Ornithology	10.1111/j.1557-9263.2007.00097.x	Evidence that the Conservation Reserve Program (CRP) has resulted in large-scale increases in populations of grassland birds is limited. Detecting large-scale CRP effects is difficult because agricultural landscapes are complex, dynamic systems where many concurrent changes are occurring across space and time, and CRP is only one of many factors influencing wildlife populations. Trying to isolate…	Conservation Reserve Program; Land use; Minnesota; Phasianus colchicus; Ring-necked Pheasant	Article	Yes	NA
489	Doxon E.D.; Carroll J.P.	Vegetative And Invertebrate Community Characteristics Of Conservation Reserve Program Fields Relative To Gamebirds In Western Kansas	2007	American Midland Naturalist	10.1674/0003-0031(2007)158[243:VAICCO]2.0.CO;2	We examined vegetation and invertebrate characteristics, including insect biomass, insect-prey, six Families and seven Orders in four varieties of Conservation Reserve Program (CP10, improved CP10 CP2 and CP25) and wheat fields in western Kansas during Jun. and Jul., 2004 and 2005 relative to gamebird chick ecology. CP10 fields had less bare ground and forbs compared to the other Conservation Pra…		Article	Yes	NA
490	Nelson E.; Uwasu M.; Polasky S.	Voting On Open Space: What Explains The Appearance And Support Of Municipal-Level Open Space Conservation Referenda In The United States?	2007	Ecological Economics	10.1016/j.ecolecon.2006.07.027	Numerous communities in the United States have been willing to use public funds to protect open space. The amount of money allocated for open space protection by local and state governments exceeds the budget of the largest federal land protection program in the U.S., the Conservation Reserve Program. This paper analyzes what types of municipalities hold open-space referenda and the level of supp…	Open space; Referenda; Sprawl	Article	No	CRP not studied
491	Arnold, TW; Craig-Moore, LM; Armstrong, LM; Howerter, DW; Devries, JH; Joynt, BL; Emery, RB; Anderson, MG	Waterfowl Use Of Dense Nesting Cover In The Canadian Parklands	2007	JOURNAL OF WILDLIFE MANAGEMENT	10.2193/2005-568	Dense nesting cover (DNC) has been a conspicuous component of habitat management for upland-nesting ducks for >30 years, but its benefits for nesting ducks have been contentious. During 1994-1999 we monitored 3,058 dabbling duck (Anas spp.) nests in 84 DNC fields located throughout the Canadian Parklands to examine sources of among-field variation in nest density and nesting success. Nest density…	NA	Article	No	CRP not studied
492	Riffell S.; McIntyre N.; Hayes R.	Agricultural Set-Aside Programs And Grassland Birds: Insights From Broad-Scale Population Trends	2008	Landscape Online	10.3097/LO.200808	The Conservation Reserve Program (CRP) is a voluntary set-aside program in the United States designed to ameliorate soil erosion, control crop overproduction, enhance water quality, and provide wildlife habitat by replacing crops with other forms of land cover. Because CRP includes primarily grass habitats, it has great potential to benefit declining North American grassland bird populations. We …	Agricultural landscapes; Conservation reserve program; Farm bill; Grassland birds; Set-aside; USA	Article	Yes	NA
493	Ripper D.; McLachlan M.; Toombs T.; VerCauteren T.	Assessment Of Conservation Reserve Program Fields Within The Current Distribution Of Lesser Prairie-Chicken	2008	Great Plains Research		Populations of lesser prairie-chicken (Tympanuchus pallidicinctus) have declined by more than 90%, due primarily to the conversion of sand-sage and mixed-grass prairie to agriculture, overgrazing by domestic livestock, juniper encroachment, and fossil-fuel development. Degradation of native habitats has made restored cropland through the Conservation Reserve Program (CRP) potentially one of the b…	Conservation practice; Conservation Reserve Program; Grassland restoration; Grassland structure; Lesser prairie-chicken; Prairie grouse	Article	Yes	NA
494	Sladek B.; Burger L.; Munn I.	Avian Community Response To Midrotation Herbicide Release And Prescribed Burning In Conservation Reserve Program Plantations	2008	Southern Journal of Applied Forestry	10.1093/sjaf/32.3.111	Former agricultural lands converted to pine (Pinus spp.) plantations in the Conservation Reserve Program (CRP) have potential to provide early successional (ES) habitat for many regionally declining pine/grassland and shrub-successional bird species if actively managed with appropriate disturbance regimes. One such regime is use of the selective herbicide Imazopyr {Arsenal Applicators Concentrate…	Avian communities; Disturbance-dependent communities; Midrotation treatment; Mississippi; Quality vegetative management; Species decline	Article	Yes	NA
495	Purakayastha T.J.; Huggins D.R.; Smith J.L.	Carbon Sequestration In Native Prairie, Perennial Grass, No-Till, And Cultivated Palouse Silt Loam	2008	Soil Science Society of America Journal	10.2136/sssaj2005.0369	Comparative assessments for evaluating soil organic C (SOC) and its characteristics were made at different soil (Palouse silt loam) depths (0-5, 5-10, 10-20, and 0-20 cm) among sites with seven contrasting management histories: conventional inversion tillage (CT) followed by no-till (NT) for 4 (NT4) and 28 (NT28) yr; bluegrass (Poa pratensis L.) seed production for 9 yr followed by NT for 4 yr (B…		Article	Yes	NA
496	Kahniashvili, T; Lavrelashvili, G; Ratra, B	Cmb Temperature Anisotropy From Broken Spatial Isotropy Due To A Homogeneous Cosmological Magnetic Field	2008	PHYSICAL REVIEW D	10.1103/PhysRevD.78.063012	We derive the cosmic microwave background temperature anisotropy two-point correlation function (including off-diagonal correlations) from broken spatial isotropy due to an arbitrarily oriented homogeneous cosmological magnetic field.	NA	Article	No	CRP not studied
497	Schroeder P.D.; Kovar J.L.	Comparison Of The Phosphorus Sorption Characteristics Of A Conservation Reserve Buffer And An Adjacent Crop Field	2008	Communications in Soil Science and Plant Analysis	10.1080/00103620802432865	The U.S. Department of Agriculture's Conservation Reserve Program (CRP) was established by the Food Security Act of 1985. Since its inception, thousands of acres of cropland in stream riparian zones have been converted to conservation buffers through the planting of trees and native grasses. The objectives of this study were to determine the phosphorus (P)-sorption characteristics of the surface …	Conservation buffers; Phosphorus; Surface runoff	Article	Yes	NA
498	Parajuli P.B.; Nelson N.O.; Frees L.D.; Mankin K.R.	Conservation Effects Assessment Using Swat In Cheney Lake Watershed Ceap South-Central Kansas	2008	American Society of Agricultural and Biological Engineers Annual International Meeting 2008, ASABE 2008		Several best management practices (BMPs) have been implemented to protect and improve water quality benefits in the Cheney Lake watershed (CLW). Although, implementation of BMPs has been documented in the CLW, quantification of spatially varied water quality benefits over the time is limited. The objectives of this study were to evaluate effectiveness of BMPs (agricultural waste, repair failing s…	BMPs; Flow; Sediment; SWAT; Total phosphorus	Conference paper	No	CRP used but not studied
499	Kuhnle R.A.; Bingner R.L.; Alonso C.V.; Wilson C.G.; Simon A.	Conservation Practice Effects On Sediment Load In The Goodwin Creek Experimental Watershed	2008	Journal of Soil and Water Conservation	10.2489/jswc.63.6.496	Water quality and aquatic habitat due to unstable stream channels and high sediment concentrations during storm runoff events are major environmental concerns on the 2, 132 ha (5, 266 ac) Goodwin Creek Experimental Watershed in north Mississippi. Effects of enrolling erodible lands in the Conservation Reserve Program (CRP) and instream grade stabilization structures were evaluated using measured …	Agicultural watersheds; Conservation Effects Assessment Project (CEAP); Conservation practices; Sediment load	Article	No	CRP used but not studied
500	Wilson G.V.; Shields F.D., Jr.; Bingner R.L.; Reid-Rhoades P.; DiCarlo D.A.; Dabney S.M.	Conservation Practices And Gully Erosion Contributions In The Topashaw Canal Watershed	2008	Journal of Soil and Water Conservation	10.2489/jswc.63.6.420	Quantifying the effectiveness of conservation practices at the watershed scale throughout the nation has been identified as a critical need. Our objective was to determine the effectiveness of these conservation practices for reducing sediment yield. The Topashaw Canal watershed (TCW), an 11,000-ha (27,181-ac) area in northcentral Mississippi, exhibits flashy stream response to storms with mean s…	Conservation Effects Assessment Project (CEAP); Control structures; Drop pipes; Grade; Gully erosion; Runoff; Streamflow	Article	Yes	NA
501	Jung W.K.; Kitchen N.R.; Sudduth K.A.; Kremer R.J.	Contrasting Grain Crop And Grassland Management Effects On Soil Quality Properties For A North-Central Missouri Claypan Soil Landscape	2008	Soil Science and Plant Nutrition	10.1111/j.1747-0765.2008.00314.x	Crop management has the potential to either enhance or degrade soil quality, which in turn impacts on crop production and the environment. Few studies have investigated how crop management affects soil quality over different landscape positions. The objective of the present study was to investigate how 12 years of annual cropping system (ACS) and conservation reserve program (CRP) practices impac…	Claypan soils; Conservation reserve program; Cropping system; Landscape; Soil quality	Article	Yes	NA
502	Claassen R.; Cattaneo A.; Johansson R.	Cost-Effective Design Of Agri-Environmental Payment Programs: U.S. Experience In Theory And Practice	2008	Ecological Economics	10.1016/j.ecolecon.2007.07.032	Key features of U.S. agri-environmental programs are reviewed and analyzed using literature review and program data. We focus, in particular, on several key questions: Has benefit-cost targeting increased the environmental benefit obtained from program budgets? Has competitive bidding reduced program costs? To what extent have these program designs resulted in additional gain (that would not have…	Agri-environmental policy; Benefit-cost targeting; Competitive bidding; Conservation policy; Conservation Reserve Program; Environmental Quality Incentives Program	Article	Yes	NA
503	Circle F.	Cp36 Funding For Native Warm-Season Grass And Longleaf Pine In Georgia	2008	Forest Landowner		The sub-program of the Conservation Reserve Program (CRP), CP36, aims to stimulate restoration of the longleaf pine/savanna landscape that was once a common sight in Georgia and throughout the southeast United States. The project aims to restore 66,000 acres of longleaf pine forests, as well as native warm-season grass. The project may include lands in Louisiana, Mississippi, and the Carolinas. T…		Article	No	Not study
504	Vukina T.; Zheng X.; Marra M.; Levy A.	Do Farmers Value The Environment? Evidence From A Conservation Reserve Program Auction	2008	International Journal of Industrial Organization	10.1016/j.ijindorg.2008.01.001	The paper uses data from one Conservation Reserve Program (CRP) auction to elicit farmers' attitudes toward the environment by analyzing their bids. The CRP pays farmers to remove chosen plots of land from agricultural production and put them to a conservation use. An interesting aspect of this auction is that winners are determined by a combination of low bids and environmental scores of individ…	Decision theory; Environmental benefits evaluation; Government auctions	Article	Yes	NA
505	Chang H.-H.; Lambert D.M.; Mishra A.K.	Does Participation In The Conservation Reserve Program Impact The Economic Well-Being Of Farm Households?	2008	Agricultural Economics	10.1111/j.1574-0862.2008.00294.x	This study uses U.S. farm household survey data to examine how participation in the Conservation Reserve Program (CRP) affects farm household economic well-being. Further, the study also examines the effects of CRP participation on farm household consumption, income, and imputed savings. In contrast to previous studies that assume the relationships are homogenous across the population, quantile r…	Conservation Reserve Program; Economic well-being; Farm household; Quantile regression	Article	Yes	NA
506	Sandercock, BK; Hewett, EL; Kosciuch, KL	Effects Of Experimental Cowbird Removals On Brood Parasitism And Nest Predation In A Grassland Songbird	2008	AUK	10.1525/auk.2008.06155	Brood parasitism and predation are two factors that limit seasonal fecundity in grassland songbirds. We removed Brown-headed Cowbirds (Molothrus ate?) in a switchback experiment to examine the effects of brood parasitism and nest predation on the productivity of Dickcissels (Spiza americana). Nesting Dickcissels were monitored at four study plots in northeast Kansas in a two-year study. Brown-hea…	NA	Article	No	CRP not studied
507	Riffell S.; Scognamillo D.; Burger L.W.	Effects Of The Conservation Reserve Program On Northern Bobwhite And Grassland Birds	2008	Environmental Monitoring and Assessment	10.1007/s10661-007-0082-8	The Conservation Reserve Program (CRP) has converted just over 36 million acres of cropland into potential wildlife habitat, primarily grassland. Thus, the CRP should benefit grassland songbirds, a group of species that is declining across the United States and is of conservation concern. Additionally, the CRP is an important part of multi-agency, regional efforts to restore northern bobwhite pop…	Agriculture; Breeding Bird Survey; Conservation Reserve Program; Grassland birds; Landscape composition; Natural Resources Inventory; Northern bobwhite	Article	Yes	NA
508	Locke M.A.; Knight S.S.; Smith Jr. S.; Cullum R.F.; Zablotowicz R.M.; Yuan Y.; Bingner R.L.	Environmental Quality Research In The Beasley Lake Watershed, 1995 To 2007: Succession From Conventional To Conservation Practices	2008	Journal of Soil and Water Conservation	10.2489/jswc.63.6.430	The Beasley Lake watershed (BLW), established for the Mississippi Delta Management Systems Evaluation Area project, represents the US Mississippi Delta region in the national Conservation Effects Assessment Project. The 915-ha (2, 260-ac) BLW drains into an oxbow lake that has been monitored since 1995 when row crops were grown on 79% of the area, and the remaining area included a 25-ha (62-ac) l…	Buffers; Conservation; Conservation Effects Assessment Project (CEAP); Ecosystem; Nutrients; Pesticide, soil; Tillage; Water quality; Wetland	Article	Yes	NA
509	Nielson R.M.; McDonald L.L.; Sullivan J.P.; Burgess C.; Johnson D.S.; Johnson D.H.; Bucholtz S.; Hyberg S.; Howlin S.	Estimating The Response Of Ring-Necked Pheasants (Phasianus Colchicus) To The Conservation Reserve Program	2008	Auk	10.1525/auk.2008.07002	We evaluated associations between the Conservation Reserve Program (CRP) and Ring-necked Pheasant (Phasianus colchicus) populations by modeling Breeding Bird Survey (BBS) counts of Ring-necked Pheasants during 1987-2005 along 388 routes in nine states. Ring-necked Pheasant counts were analyzed as overdispersed Poisson counts in a Bayesian hierarchical model estimated with Markov-chain Monte Carlo…	Breeding Bird Survey; Conservation Reserve Program; Hierarchical model; Markov-chain Monte Carlo; Phasianus colchicus; Poisson regression; Ring-necked Pheasant	Article	Yes	NA
510	Baer, SG; Blair, JM	Grassland Establishment Under Varying Resource Availability: A Test Of Positive And Negative Feedback	2008	ECOLOGY	10.1890/07-0417.1	The traditional logic of carbon (C) and nitrogen (N) interactions in ecosystems predicts further increases or decreases in productivity (positive feedback) in response to high and low fertility in the soil, respectively; but the potential for development of feedback in ecosystems recovering from disturbance is less well understood. Furthermore, this logic has been challenged in grassland ecosyste…	NA	Article	No	CRP not studied
511	Dunn A.	Herbicides: The Harvest Heroes	2008	Forest Landowner		The Coontail Farm in Aberdeen, Mississippi, is a model forestry farm due to its use of a sustainable forest management practice. Coontail has recorded its most profitable harvest to date thanks to a strategic management plant that includes herbicides. In fact, harvest arrived several years earlier than expected back in 2001. Coontail uses a Quality Vegetation Managementâ„¢ (QVM) program for the n…		Article	No	CRP not studied
512	Jiang X.; Huang C.-H.; Ruan F.	Impacts Of Land Cover Changes On Runoff And Sediment In The Cedar Creek Watershed, St. Joseph River, Indiana, United States	2008	Journal of Mountain Science	10.1007/s11629-008-0105-0	The relation between runoff and sediment and land cover is investigated in the Cedar Creek Watershed (CCW), located in Northeastern Indiana, United States. The major land cover types in this watershed are cultivated land, woodland and pasture/Conservation Reserve Program (CRP), which account for approximate 90 % of the total area in the region. Moreover, land use was changed tremendously from 200…	Cedar Creek watershed; Landcover change; Runoff; Sediment; Soil and Water Assessment Tool	Article	No	CRP used but not studied
513	Johnston D.; Wescoat J.L., Jr	Implications For Future Landscape Inquiry, Planning, And Design	2008	GeoJournal Library	10.1007/978-1-4020-5849-3_10	The landscape undergoes continuous change, much of it by â€œdesign,â€ broadly defined, that shapes the pursuit and consequences of human aims. In the last 50 years we have seen cities and farmland transformed by the expansion of suburbs into a phenomenon now called â€œsprawl.â€ The independent family farmer envisioned by Thomas Jefferson appears on the verge of extinction with the rise of natio…	Conservation Reserve Program; Economic Force; Gated Community; Landscape Change; Real Estate Investment Trust	Book chapter	No	Not study
514	Bouton J.	Improvement Of Switchgrass As A Bioenergy Crop	2008	Genetic Improvement of Bioenergy Crops	10.1007/978-0-387-70805-8_11	Both native and non-native forage species other than switchgrass are less commonly considered as potential lignocellulosic feedstocks for bioenergy in the United States. These species hold potential as bioenergy feedstocks because of the experience and infrastructure that is already in place for management and harvest, and in certain areas of the country they have greater yield potential than swi…		Book chapter	No	Not study
515	Udawatta R.P.; Anderson S.H.; Gantzer C.J.; Garrett H.E.	Influence Of Prairie Restoration On Ct-Measured Soil Pore Characteristics	2008	Journal of Environmental Quality	10.2134/jeq2007.0227	Restored prairies are expected to improve soil physical properties, yet little is known about the extent of change to soil properties and how rapidly these changes take place. The objective of this study was to compare effects of prairie restoration on computed tomography (CT)-measured pore parameters. Undisturbed soil cores (76 mm diam. by 76 mm long) from native prairie (NP), restored prairie (…		Article	Yes	NA
516	Todhunter P.E.; Rundquist B.C.	Pervasive Wetland Flooding In The Glacial Drift Prairie Of North Dakota (Usa)	2008	Natural Hazards	10.1007/s11069-007-9182-6	This article describes a unique flood hazard, produced by the dramatic expansion of wetlands in Nelson County, located within the North American Prairie Pothole Region of North Dakota, USA. There has been an unprecedented increase in the number, average size, and permanence of prairie wetlands, and a significant increase in the size of a closed lake (Stump Lake) due to a decade-long wet spell tha…	Closed lakes; Flood hazard; Glacial drift prairie; Landuse/land cover change; Remote sensing; Wetland flooding	Article	No	CRP not studied
517	Marshall D.W.; Fayram A.H.; Panuska J.C.; Baumann J.; Hennessy J.	Positive Effects Of Agricultural Land Use Changes On Coldwater Fish Communities In Southwest Wisconsin Streams	2008	North American Journal of Fisheries Management	10.1577/M06-139.1	The Conservation Reserve Program (CRP) is a federal program that encourages the planting of cool- or warm-season grass cover on highly erodible croplands and along stream corridors. We sought to determine whether fish community structure in coldwater streams was associated with CRP and other agricultural land use changes in southwestern Wisconsin. We compared coldwater fish index of biotic integr…		Article	Yes	NA
518	Pocewicz A.; Nielsen-Pincus M.; Goldberg C.S.; Johnson M.H.; Morgan P.; Force J.E.; Waits L.P.; Vierling L.	Predicting Land Use Change: Comparison Of Models Based On Landowner Surveys And Historical Land Cover Trends	2008	Landscape Ecology	10.1007/s10980-007-9159-6	To make informed planning decisions, community leaders, elected officials, scientists, and natural resource managers must be able to evaluate potential effects of policies on land use change. Many land use change models use remotely-sensed images to make predictions based on historical trends. One alternative is a survey-based approach in which landowners' stated intentions are modeled. The objec…	Agriculture; Alternative futures; Conservation Reserve Program; Forestry; Markov-chain modeling; Northern Idaho; Residential development; Survey-based modeling	Article	Yes	NA
519	Polyakov M.; Zhang D.	Property Tax Policy And Land-Use Change	2008	Land Economics	10.3368/le.84.3.396	In this study, we analyze the effect of property taxes on changes between agricultural, forestry, Conservation Reserve Program, and developed land uses in Louisiana. We estimate a random parameters logit model of land-use conversion from the National Resources Inventory plot data. Our results indicate that land-use changes are inelastic with respect to property taxes. Simulation shows that curren…		Article	Yes	NA
520	With, KA; King, AW; Jensen, WE	Remaining Large Grasslands May Not Be Sufficient To Prevent Grassland Bird Declines	2008	BIOLOGICAL CONSERVATION	10.1016/j.biocon.2008.09.025	Grassland birds are in steep decline throughout many regions of the world. In North America, even some common species have declined by > 50% over the last few decades. Declines in grassland bird populations have generally been attributed to widespread agricultural conversion of grasslands; more than 80% of North American grasslands have been converted to agriculture and other land uses, for examp…	NA	Article	Yes	NA
521	Park S.; Egbert S.L.	Remote Sensing-Measured Impacts Of The Conservation Reserve Program (Crp) On Landscape Structure In Southwestern Kansas	2008	GIScience and Remote Sensing	10.2747/1548-1603.45.1.83	Changes in landscape structure caused by the introduction of the U.S. Conservation Reserve Program (CRP) were examined. Using imagery-derived land cover maps for the pre- and post-CRP enrollment periods, we identified regions of cropland that had been converted to CRP in a six-county area in southwestern Kansas. The major impact of CRP in the study area has been the reversal of an overall trend o…		Article	Yes	NA
522	Selvog J.C.	Safe: New Conservation Reserve Program Practice To Benefit Soil, Water, And Wildlife	2008	Journal of Soil and Water Conservation		[No abstract available]		Short survey	No	Not study
523	Phillips R.L.; Beeri O.	Scaling-Up Knowledge Of Growing-Season Net Ecosystem Exchange For Long-Term Assessment Of North Dakota Grasslands Under The Conservation Reserve Program	2008	Global Change Biology	10.1111/j.1365-2486.2008.01550.x	Scaling-up knowledge of land-atmosphere net ecosystem exchange (NEE) from a single experimental site to numerous perennial grass fields in the Northern Great Plains (NGP) requires appropriate scaling protocols. We addressed this problem using synoptic data available from the Landsat sensor for 10 growing seasons (April 15 to September 30) over a North Dakota field-site, where we continuously meas…	Assessment; ASTER; Biomass; C/Nratio; Carbon; Climate; Landsat; Monitoring; NEE	Article	Yes	NA
524	Sainju U.M.; Jabro J.D.; Stevens W.B.	Soil Carbon Dioxide Emission And Carbon Content As Affected By Irrigation, Tillage, Cropping System, And Nitrogen Fertilization	2008	Journal of Environmental Quality	10.2134/jeq2006.0392	Management practices can influence soil CO2 emission and C content in cropland, which can effect global warming. We examined the effects of combinations of irrigation, tillage, cropping systems, and N fertilization on soil CO2 flux, temperature, water, and C content at the 0- to 20-cm depth from May to November 2005 at two sites in the northern Great Plains. Treatments were two irrigation systems…		Article	Yes	NA
525	Liebig, MA; Schmer, MR; Vogel, KP; Mitchell, RB	Soil Carbon Storage By Switchgrass Grown For Bioenergy	2008	BIOENERGY RESEARCH	10.1007/s12155-008-9019-5	Life-cycle assessments (LCAs) of switchgrass (Panicum virgatum L.) grown for bioenergy production require data on soil organic carbon (SOC) change and harvested C yields to accurately estimate net greenhouse gas (GHG) emissions. To date, nearly all information on SOC change under switchgrass has been based on modeled assumptions or small plot research, both of which do not take into account spati…	NA	Article	No	CRP not studied
526	Nelson, JDJ; Schoenau, JJ; Malhi, SS	Soil Organic Carbon Changes And Distribution In Cultivated And Restored Grassland Soils In Saskatchewan	2008	NUTRIENT CYCLING IN AGROECOSYSTEMS	10.1007/s10705-008-9175-1	The impacts of grassland restoration on amounts, forms and distribution of soil organic carbon (SOC) were examined in paired cultivated and restored grassland catenae of the Missouri Coteau region in south-central Saskatchewan, Canada. Total SOC (0-15 cm depth) and light fraction organic carbon (LFOC) (0-7.5 cm) contents were determined in paired catenae in upland areas, and in the surface (0-15 …	NA	Article	No	CRP not studied
527	Stamps W.T.; Dailey T.V.; Gruenhagen N.M.; Linit M.J.	Soybean Yield And Resource Conservation Field Borders	2008	Agriculture, Ecosystems and Environment	10.1016/j.agee.2007.08.004	The ecological and environmental shortcomings of landscapes dominated by monocultures of crops have led to increased pressure to farm in a more holistic, environmentally sound, socially acceptable manner. The USDA Continuous Conservation Reserve Program (CCRP) is one answer to this shift in philosophy. One program within CCRP, CP33, habitat buffers for upland birds, was designed to provide incent…	Bobwhite; Colinus virginianus; Conservation Reserve Program; Field margin; Grassland birds	Article	Yes	NA
528	Tucker S.A.; Clark W.R.; Gosselink T.E.	Space Use And Habitat Selection By Bobcats In The Fragmented Landscape Of South-Central Iowa	2008	Journal of Wildlife Management	10.2193/2007-291	Historically, bobcats (Lynx rufus) were found throughout the Corn Belt region, but they nearly disappeared from this area due to habitat loss and unregulated harvest that occurred during the century after European setdement. Reports of bobcat occurrences have been increasing in Iowa, USA, and biologists would like to understand the mechanisms enabling bobcats to recolonize this fragmented agricul…	Bobcat; Habitat selection; Home range; Iowa; Landscape; Lynx rufus	Article	Yes	NA
529	Song X.; Fan G.; Rao M.	Svm-Based Data Editing For Enhanced One-Class Classification Of Remotely Sensed Imagery	2008	IEEE Geoscience and Remote Sensing Letters	10.1109/LGRS.2008.916832	This paper studies a specific one-class classification problem where the training data are corrupted by significant outliers. Specifically, we are interested in the one-class support vector machine (OCSVM) approach that normally requires good training data. However, perfect training data are usually hard to obtain in most real-world applications due to the inherent data variability and uncertaint…		Article	No	Tool example
530	Acosta-MartÃ­nez V.; Dowd S.; Sun Y.; Allen V.	Tag-Encoded Pyrosequencing Analysis Of Bacterial Diversity In A Single Soil Type As Affected By Management And Land Use	2008	Soil Biology and Biochemistry	10.1016/j.soilbio.2008.07.022	Impacts of management and land use on soil bacterial diversity have not been well documented. Here we present the application of the bacterial tag encoded FLX amplicon pyrosequencing (bTEFAP) diversity method, which will promote studies in soil microbiomes. Using this modified FLX pyrosequencing approach we evaluated bacterial diversity of a soil (Pullman soil; fine, mixed, thermic Torrertic Pale…	454 Pyrosequencing; Bacterial diversity; Conservation Reserve Program; Cotton; Integrated crop-livestock production; Land use; Soil management	Article	Yes	NA
531	Matamala, R; Jastrow, JD; Miller, RM; Garten, CT	Temporal Changes In C And N Stocks Of Restored Prairie: Implications For C Sequestration Strategies	2008	ECOLOGICAL APPLICATIONS	10.1890/07-1609.1	The recovery of ecosystem C and N dynamics after disturbance can be a slow process. Chronosequence approaches offer unique opportunities to use space-for-time substitution to quantify the recovery of ecosystem C and N stocks and estimate the potential of restoration practices for C sequestration. We studied the distribution of C and N stocks in two chronosequences that included long-term cultivat…	NA	Article	No	CRP not studied
532	Richardson C.W.; Bucks D.A.; Sadler J.	The Conservation Effects Assessment Project Benchmark Watersheds: Synthesis Of Preliminary Findings	2008	Journal of Soil and Water Conservation	10.2489/jswc.63.6.590	The Conservation Effects Assessment Project was established to quantify the environmental impacts of USDA conservation programs. The Conservation Effects Assessment Project involves multiple watershed assessment studies designed to provide a scientific basis for a national assessment. The USDA Agricultural Research Service established 14 research sites, benchmark watersheds, to measure regionally…	Conservation Effects Assessment Project (CEAP); Conservation practices; Economics; Environmental quality; Models, water quality	Article	No	CRP used but not studied
533	Nassauer J.I.; Wascher D.M.	The Globalized Landscape: Rural Landscape Change And Policy In The United States And European Union	2008	GeoJournal Library	10.1007/978-1-4020-5849-3_9	While some rural areas draw increasing populations to their landscape amenities and some are changed by the long reach of metropolitan sprawl, agriculture defines, and dominates rural landscapes. Amenity characteristics and ecological services of many rural landscapes occur in the context of agricultural economies. As these economies respond to international trade, international policy, notably p…	Conservation Reserve Program; European Environment Agency; European Union; Globalized Landscape; World Trade Organization	Book chapter	No	Not study
534	Alix-Garcia, J; De Janvry, A; Sadoulet, E	The Role Of Deforestation Risk And Calibrated Compensation In Designing Payments For Environmental Services	2008	ENVIRONMENT AND DEVELOPMENT ECONOMICS	10.1017/S1355770X08004336	This paper discusses the gain in efficiency from including deforestation risk as a targeting criterion in payments for environmental services (PES) programs. We contrast two payment schemes that we simulate using data from Mexican common property forests: a flat payment scheme with a cap on allowable hectares per enrollee, similar to the program implemented in many countries, and a payment that t…	NA	Article	No	CRP not studied
535	Bambo S.K.; Blount A.R.; Nowak J.; Long A.J.; Myer R.O.; Huber D.A.	Annual Cool-Season Forage Nutritive Value And Production After Overseeding Into Bahiagrass Sod In Silvopastoral Systems	2009	Journal of Sustainable Agriculture	10.1080/10440040903303884	Significant acreage of pines planted by the Conservation Reserve Program has reached the age for pulp-wood thinning. This is an appropriate time to consider conversion from planted pine plantation to silvopasture systems to generate short-term cash flow from cattle. Little has been reported concerning tree configuration that is best suited for silvopasture in the southern Coastal Plain for winter…	And overseeding; Cool-season; Forage; Nutritive value; Silvopasture	Article	No	CRP not studied
536	Chang H.-H.; Boisvert R.N.	Are Farmers' Decisions To Work Off The Farm Related To Their Decisions To Participate In The Conservation Reserve Program?	2009	Applied Economics	10.1080/00036840701720861	Since both working off the farm and participating in the Conservation Reserve Program (CRP) remove important resources from US agricultural production, we utilize two econometric specifications to test hypotheses regarding whether these two decisions by farmers are independent. We find statistical evidence that decisions to participate in CRP and work off the farm are correlated. Characteristics …		Article	Yes	NA
537	Ribic, CA; Koford, RR; Herkert, JR; Johnson, DH; Niemuth, ND; Naugle, DE; Bakker, KK; Sample, DW; Renfrew, RB	Area Sensitivity In North American Grassland Birds: Patterns And Processes	2009	AUK	10.1525/auk.2009.1409		NA	Article	No	CRP not studied
538	Iftekhar M.S.; Hailu A.; Lindner R.K.	Auction Designs For Native Biodiversity Conservation On Private Lands	2009	Ecological Restoration		Conservation of native biodiversity on private lands is one of the main targets of present-day environmental policies. In 1986, under its Conservation Reserve Program (CRP), the US Department of Agriculture (USDA) pioneered the use of bidding mechanism, or auctions to pay farmers to provide environmental services. The auctions offered significant advantages in terms of efficiency and cost minimiz…		Book chapter	No	Not study
539	Conover, RR; Burger, LW; Linder, ET	Breeding Bird Response To Field Border Presence And Width	2009	WILSON JOURNAL OF ORNITHOLOGY	10.1676/08-082.1	Avian communities can benefit from reconstructed herbaceous, strip habitats among agriculture; however, any benefits may be limited by width-dependent factors such as edge effects. We used 2 years of strip-transect surveys to evaluate avian density, richness, and conservation value between non-, narrow (mean width = 8.2 m), and wide (mean width = 40.7 m) field borders on intensive row-cropped fie…	NA	Article	No	CRP not studied
540	Anderson-Teixeira, KJ; Davis, SC; Masters, MD; Delucia, EH	Changes In Soil Organic Carbon Under Biofuel Crops	2009	GLOBAL CHANGE BIOLOGY BIOENERGY	10.1111/j.1757-1707.2008.01001.x	One potentially significant impact of growing biofuel crops will be the sequestration or release of carbon (C) in soil. Soil organic carbon (SOC) represents an important C sink in the lifecycle C balances of biofuels and strongly influences soil quality. We assembled and analyzed published estimates of SOC change following conversion of natural or agricultural land to biofuel crops of corn with r…	NA	Article	No	CRP used but not studied
541	Geza M.; Barfield B.J.; Huhnke R.L.; Stoecker A.; Storm D.E.; Stevens E.W.	Comparison Of Targeted Replacement And Vegetative Filter Strips For Sediment Control And Cost Effectiveness	2009	Journal of Water Resources Planning and Management	10.1061/(ASCE)0733-9496(2009)135:5(406)	Two erosion control methods are compared for cost effectiveness in reducing sediment loading into the streams; targeted replacement of agricultural crops and placement of vegetative filter strips (VFS) along field drains. The first method implements an optimization approach for reducing sediment load through targeting and replacement of row crops in sensitive areas with switchgrass, such that wat…	Cost; Filtration; River bank erosion; Sediment; Vegetation	Article	No	CRP not studied
542	Horowitz, JK; Lynch, L; Stocking, A	Competition-Based Environmental Policy: An Analysis Of Farmland Preservation In Maryland	2009	LAND ECONOMICS	10.3368/le.85.4.555	Policy makers have turned to competition-based voluntary-enrollment programs as a cost-effective way to achieve preferred land uses. This paper studies bidder behavior in an innovative auction-based program in which farmers compete to sell and retire the right to develop their land. We derive a reduced-form bidding model that includes private and common values. This model allows us to estimate th…	NA	Article	No	CRP not studied
543	Secchi S.; Gassman P.W.; Williams J.R.; Babcock B.A.	Corn-Based Ethanol Production And Environmental Quality: A Case Of Iowa And The Conservation Reserve Program	2009	Environmental Management	10.1007/s00267-009-9365-x	Growing demand for corn due to the expansion of ethanol has increased concerns that environmentally sensitive lands retired from agricultural production and enrolled into the Conservation Reserve Program (CRP) will be cropped again. Iowa produces more ethanol than any other state in the United States, and it also produces the most corn. Thus, an examination of the impacts of higher crop prices on…	Agricultural markets; Conservation Reserve Program; Environmental Policy Integrated Climate model; Environmental quality; Ethanol	Article	Yes	NA
544	Walter W.D.; Vercauteren K.C.; Gilsdorf J.M.; Hygnstrom S.E.	Crop, Native Vegetation, And Biofuels: Response Of White-Tailed Deer To Changing Management Priorities	2009	Journal of Wildlife Management	10.2193/2008-162	The expansion of the cellulosic biofuels industry throughout the United States has broad-scale implications for wildlife management on public and private lands. Knowledge is limited on the effects of reverting agriculture to native grass, and vice versa, on size of home range and habitat use of white-tailed deer (Odocoileus virginianus). We followed 68 radiocollared female deer from 1991 through …	Biofuels; Conservation Reserve Program; Core area; Crop; Habitat use; Home range; Odocoileus virginianus; Radiotelemetry; White-tailed deer	Article	No	CRP not studied
545	Mixon, MR; Demarais, S; Jones, PD; Rude, BJ	Deer Forage Response To Herbicide And Fire In Mid-Rotation Pine Plantations	2009	JOURNAL OF WILDLIFE MANAGEMENT	10.2193/2008-381	Mid-rotation management practices for pine (Pinus spp.) plantations enrolled in cost-share programs have not been widely evaluated for wildlife. Mid-rotation pine plantations often have a substantial hardwood mid-story that limits growth of desirable understory forage species important to white-tailed deer (Odocoileus virginianus; deer). We treated with imazapyr herbicide and prescribed burning (…	NA	Article	No	CRP used but not studied
546	Chang H.-H.; Boisvert R.N.	Distinguishing Between Whole-Farm Vs. Partial-Farm Participation In The Conservation Reserve Program	2009	Land Economics	10.3368/le.85.1.144	By distinguishing between the decision to participate in the conservation reserve program (CRP) and the decision for whole-farm vs. part-farm participation, we model participation as separate binary decisions. Our results suggest the farm characteristics and other factors affect the decision to participate in CRP differently than the decision regarding whole-farm vs. part-farm participation. This…		Article	Yes	NA
547	SÃ¡nchez-De LeÃ³n Y.; Johnson-Maynard J.	Dominance Of An Invasive Earthworm In Native And Non-Native Grassland Ecosystems	2009	Biological Invasions	10.1007/s10530-008-9347-6	More attention is currently being focused on earthworm invasions; however, in many ecosystems the relative abundance of native and invasive earthworm species is unknown. We characterized earthworm populations of two grassland types within the Palouse region: native prairie remnants and Conservation Reserve Program (CRP) set asides planted with exotic grasses. The earthworm community in both grass…	Conservation Reserve Program; Grasslands; Invasive earthworms; Palouse prairie	Article	Yes	NA
548	Brown D.J.; Spontak D.M.; Tibbets M.N.; Connolly A.R.; Baccus J.T.	Enhancing The Farm Bill'S Conservation Potential Through Land Prioritization	2009	Journal of Wildlife Management	10.2193/2008-315	The Farm Bill conservation programs serve as the primary tools for the creation and improvement of wildlife habitat on working lands. Wildlife conservation would benefit from a working land-prioritization system that integrates these programs. We developed a Geographic Information System (GIS)based system to prioritize land for inclusion in Farm Bill conservation programs. We designed the system …	Agriculture; Biodiversity; Conservation; Conservation Reserve Program (CRP); Farm Bill; Geographic Information System (GIS); Prioritizing; United States	Article	No	CRP not studied
549	Chen, XD; Lupi, F; He, GM; Ouyang, ZY; Liu, JG	Factors Affecting Land Reconversion Plans Following A Payment For Ecosystem Service Program	2009	BIOLOGICAL CONSERVATION	10.1016/j.biocon.2009.03.012	Humans have altered much of the natural land cover, resulting in ecosystem degradation and biodiversity loss worldwide. Many countries have implemented conservation payment programs for agricultural land conversion to counter this trend. However, the sustainability of ecosystem services from these programs is unknown due to uncertainty about land uses when payments cease. We studied post-program …	NA	Article	No	CRP not studied
550	Dickson T.L.; Busby W.H.	Forb Species Establishment Increases With Decreased Grass Seeding Density And With Increased Forb Seeding Density In A Northeast Kansas, U.S.A., Experimental Prairie Restoration	2009	Restoration Ecology	10.1111/j.1526-100X.2008.00427.x	Most prairie restorations fail to produce the diversity of species found in unplowed remnants. This lack of restored diversity is hypothesized to be partly due to the inhibition of forb species by high seeding densities of dominant grasses and partly due to the low seeding densities of forbs used in many restorations. We tested this hypothesis by sowing various densities of forb and warm-season g…	Conservation Reserve Program; Conservative forb species richness; Grassland; Optimal seed mix; Weedy species	Article	No	CRP not studied
551	Thompson T.R.; Boal C.W.; Lucia D.	Grassland Bird Associations With Introduced And Native Grass Conservation Reserve Program Fields In The Southern High Plains	2009	Western North American Naturalist	10.3398/064.069.0408	We examined relative abundances of grassland birds among Conservation Reserve Program (CRP) fields seeded with 2 monocultures of introduced grass species and 2 mixes of native grasses in the Southern High Plains of Texas. We assessed bird compositions among these 4 cover types and between the cover types pooled into categories of introduced and native fields. Breeding season bird diversity and to…	Aimophila cassinii; Ammodramus savannarum; Cassin's Sparrow; Conservation Reserve Program; Eremophila alpestris; Grasshopper Sparrow; Horned Lark; Passerculus sandwichensis; Savannah Sparrow; Sturnella neglecta; Western Meadowlark	Article	Yes	NA
552	Rahmig, CJ; Jensen, WE; With, KA	Grassland Bird Responses To Land Management In The Largest Remaining Tallgrass Prairie	2009	CONSERVATION BIOLOGY	10.1111/j.1523-1739.2008.01118.x	Extensive habitat loss and changing agricultural practices have caused widespread declines in grassland birds throughout North America. The Flint Hills of Kansas and Oklahoma-the largest remaining tallgrass prairie-is important for grassland bird conservation despite supporting a major cattle industry. In 2004 and 2005, we assessed the community, population, and demographic responses of grassland…	NA	Article	Yes	NA
553	Ribic C.A.; Guzy M.J.; Sample D.W.	Grassland Bird Use Of Remnant Prairie And Conservation Reserve Program Fields In An Agricultural Landscape In Wisconsin	2009	American Midland Naturalist	10.1674/0003-0031-161.1.110	Because of the declines in grassland bird populations across North America, many state and federal agencies are making efforts to manage for grassland bird populations, particularly in a landscape context. To effectively manage for grassland birds, we need to understand how grassland bird species use different habitat types within landscapes. We determined the densities of grassland birds in remn…		Article	Yes	NA
554	Jones P.D.; Mixon M.R.; Demarais S.	Habitat Quality Following Mid-Rotation Treatment In Conservation Reserve Program Pines	2009	Journal of Wildlife Management	10.2193/2008-462	Evaluation of habitat management practices at mid-rotation is needed for pine (Pinus spp.) plantations enrolled in cost-share programs. Plantations established in abandoned agricultural fields may have different understory plant communities than those with a long history of forest cover. Mid-rotation pine plantations often have a hardwood midstory that limits development of early succession habit…	Colinus virginianus; early succession habitat; herbicide; northern bobwhite; Odocoileus virginianus; pine plantation; prescribed fire; white-tailed deer	Article	No	CRP used but not studied
555	Olson K.R.; Ebelhar S.A.	Impacts Of Conservation Tillage Systems On Long-Term Crop Yields	2009	Journal of Agronomy	10.3923/ja.2009.14.20	The 20 year study was conducted in Southern Illinois (USA) on land similar to that being removed from Conservation Reserve Programme (CRP) to evaluate the effects of conservation tillage systems on maize and soybean yields and for the maintenance and restoration of soil productivity of previously eroded soils. The effects of tillage on soil loss from erosion and Soil Organic Carbon (SOC) change w…	Conservation tillage; Crop growth; Erosion; Maize; Plant population; Soil organic carbon; Soybean	Article	No	Unavalible
556	Hiller T.L.; Powell L.A.; McCoy T.D.; Lusk J.J.	Long-Term Agricultural Land-Use Trends In Nebraska, 1866-2007	2009	Great Plains Research		Although landscape changes from anthropogenic causes occur at much faster rates than those from natural processes (e.g., geological, vegetation succession), human perception of such changes is often subjective, inaccurate, or nonexistent. Given the large-scale land-use changes that have occurred throughout the Great Plains, the potential impacts of land-use changes on ecological systems, and the …	Agriculture; Biofuels; Conservation reserve program; Farm policy; Farm programs; Land use; Nebraska; Wildlife	Article	No	CRP not studied
557	Purakayastha T.J.; Smith J.L.; Huggins D.R.	Microbial Biomass And N Cycling Under Native Prairie, Conservation Reserve And No-Tillage In Palouse Soils	2009	Geoderma	10.1016/j.geoderma.2009.06.013	Tillage management practices that improve soil quality are needed to maintain agricultural productivity. Soil quality can be improved through increases in microbial biomass carbon (MBC) and the nitrogen (N) contents in different pools of soil organic matter (SOM). The objective of our experiment was to study the dynamics of MBC and N cycling in soils collected from the Palouse area of eastern Was…	Conservation reserve program; Conservation tillage; Land use change; Nitrogen mineralization; Particulate organic matter; Soil microbial biomass	Article	Yes	NA
558	Yadav V.; Malanson G.P.; Bekele E.; Lant C.	Modeling Watershed-Scale Sequestration Of Soil Organic Carbon For Carbon Credit Programs	2009	Applied Geography	10.1016/j.apgeog.2009.04.001	Impending risks associated with climate change have forced the global community to devise tradable pollution permit or "cap and trade" approaches to control the release of greenhouse gases. In the U.S, soils have the potential to offset about 10 percent of annual CO2 emissions; however, if carbon credits are to be included in greenhouse gas control programs, soil organic carbon (SOC) sequestratio…	Carbon sequestration; CENTURY model; Crop rotation; Erosion; Soil organic carbon	Article	Yes	NA
559	Follett R.F.; Varvel G.E.; Kimble J.M.; Vogel K.P.	No-Till Corn After Bromegrass: Effect On Soil Carbon And Soil Aggregates	2009	Agronomy Journal	10.2134/agronj2008.0107	Grasslands in the Conservation Reserve Program (CRP) in the USA may be converted to grain crops for bioenergy. The effect of no-till conversion of a smooth bromegrass (Bromus inermis Leyss) grassland to no-till corn (Zea mays L.) production on soil organic carbon (SOC) in the western Corn Belt was monitored for over 6 yr. A different 13C/12C isotope signature is imparted to SOC by C4 plants inclu…		Article	No	CRP not studied
560	Layton, DF; SiikamÃ¤ki, J	Payments For Ecosystem Services Programs: Predicting Landowner Enrollment And Opportunity Cost Using A Beta-Binomial Model	2009	ENVIRONMENTAL & RESOURCE ECONOMICS	10.1007/s10640-009-9293-5	This paper concerns predicting enrollment in payment for ecosystem services (PES) programs to promote habitat preservation on private lands. We develop a beta-binomial model to address both program participation and the amount of land enrolled by each potential enrollee. We apply the estimation approach to stated preference data from non-industrial private forest owners in Finland. As an alternat…	NA	Article	No	CRP not studied
561	Adler P.R.; Sanderson M.A.; Weimer P.J.; Vogel K.P.	Plant Species Composition And Biofuel Yields Of Conservation Grasslands	2009	Ecological Applications	10.1890/07-2094.1	Marginal croplands, such as those in the Conservation Reserve Program (CRP), have been suggested as a source of biomass for biofuel production. However, little is known about the composition of plant species on these conservation grasslands or their potential for ethanol production. Our objective was to assess the potential of CRP and other conservation grasslands for biofuel production, describi…	Biodiversity; Biofuel; C<sub>4</sub> grass; Conservation reserve program; CRP; Ethanol; Grasslands; Plant diversity; Species richness; Switchgrass; Warm-season grass	Article	No	CRP used but not studied
562	Bakker, KK; Higgins, KF	Planted Grasslands And Native Sod Prairie: Equivalent Habitat For Grassland Birds?	2009	WESTERN NORTH AMERICAN NATURALIST	10.3398/064.069.0212	Little is known about how avian relationships to tracts of native sod prairie compare with avian relationships to single and multiple species of cool- and warm-season grassland plantings. We compared grassland bird species richness and density in 5 grassland cover types (n = 97) in the tallgrass prairie region of eastern South Dakota and western Minnesota, 2001-2004. Grassland bird species richne…	NA	Article	No	CRP not studied
563	Cahill, KN; Kucharik, CJ; Foley, JA	Prairie Restoration And Carbon Sequestration: Difficulties Quantifying C Sources And Sinks Using A Biometric Approach	2009	ECOLOGICAL APPLICATIONS	10.1890/08-0069.1	We investigated carbon cycling and ecosystem characteristics among two prairie restoration treatments established in 1987 and adjacent cropland, all part of the Conservation Reserve Program in southwestern Wisconsin, USA. We hypothesized that different plant functional groups (cool-season C-3 vs. warm-season C-4 grasses) between the two prairie restoration treatments would lead to differences in …	NA	Article	Yes	NA
564	Herkert, JR	Response Of Bird Populations To Farmland Set-Aside Programs	2009	CONSERVATION BIOLOGY	10.1111/j.1523-1739.2009.01234.x	The role of agricultural landscapes in biodiversity conservation has been largely ignored despite their potential role in conserving declining species. Within agricultural landscapes, set-aside programs may offer the most promising conservation opportunities due to the large area involved in these programs. I explored the relationship between set-aside effect size - on the basis of data from fiel…	NA	Article	Yes	NA
565	PiÃ±eiro G.; JobbÃ¡gy E.G.; Baker J.; Murray B.C.; Jackson R.B.	Set-Asides Can Be Better Climate Investment Than Corn Ethanol	2009	Ecological Applications	10.1890/08-0645.1	Although various studies have shown that corn ethanol reduces greenhouse gas (GHG) emissions by displacing fossil fuel use, many of these studies fail to include how land-use history affects the net carbon balance through changes in soil carbon content. We evaluated the effectiveness and economic value of corn and cellulosic ethanol production for reducing net GHG emissions when produced on lands…	Biofuel; CO<sub>2</sub>; Conservation Reserve Program; Corn ethanol; CRP; Greenhouse gases; Landuse change; Renewable energy; Soil carbon storage	Article	Yes	NA
566	Diaz D.A.R.; Pedersen P.; Sawyer J.E.	Soybean Response To Inoculation And Nitrogen Application Following Long-Term Grass Pasture	2009	Crop Science	10.2135/cropsci2008.08.0510	Current demand for soybean grain [Glycine max (L.) Merrill] may lead to a conversion of pasture and Conservation Reserve Program fi elds into soybean or corn (Zea mays L.) production. Our objective was to determine the effect of soybean seed inoculation with Bradyrhizobium spp. and fertilizer N application rate on soybean productivity planted 1 and 2 yr after conversion to row crop production. So…		Article	No	CRP not studied
567	Roberts A.M.; Helmers M.J.; Fillery I.R.P.	The Adoptability Of Perennial-Based Farming Systems For Hydrologic And Salinity Control In Dryland Farming Systems In Australia And The United States Of America	2009	Crop and Pasture Science	10.1071/CP08164	Dryland salinity and water quality problems occur in the Great Plains and cornbelt regions of the United States of America (USA) and southern Australia due to the replacement of native perennial systems by annual species. We outline the hydrological effects of selected farming systems in both countries and review progress towards development of new perennial systems with potential to reduce dryla…	Adoption; Cropping; Incentives; Lucerne; Profitability; Rotations	Article	No	CRP not studied
568	Gerlach II J.D.	The Conservation Reserve Program: A Tool For Public Participation In Biodiversity Management And Conservation	2009	Journal of Extension		This article introduces Extension professionals to the Conservation Reserve Program (CRP) of the U.S. Department of Agriculture's Farm Service Agency. CRP allows agricultural landowners to receive rental and incentive payments for entering into resource-conserving land cover contracts of between 10 and 15 years in duration. CRP is a mutually beneficial manner in which the agricultural public can …	Biodiversity management; Conservation Reserve Program; Landowners; Pastureland; Public participation	Article	No	CRP not studied
569	Halvorsen K.E.; Barnes J.R.; Solomon B.D.	Upper Midwestern Usa Ethanol Potential From Cellulosic Materials	2009	Society and Natural Resources	10.1080/08941920902755382	There is substantial interest in alternative fuels and vehicles for the transportation sector. One readily available alternative is grain ethanol with U.S. production largely based on corn. Since this supply-constrained crop has significant environmental costs, shifting toward ethanol based on cellulosic materials may be beneficial. We assess the technical potential for cellulosic ethanol using t…	Biofuels; Carbon dioxide; Cellulosic ethanol; Climate change; Conservation reserve program; Mitigation	Article	No	CRP not studied
570	Baer, SG; Engle, DM; Knops, JMH; Langeland, KA; Maxwell, BD; Menalled, FD; Symstad, AJ	Vulnerability Of Rehabilitated Agricultural Production Systems To Invasion By Nontarget Plant Species	2009	ENVIRONMENTAL MANAGEMENT	10.1007/s00267-008-9167-6	Vast areas of arable land have been retired from crop production and rehabilitated'' to improved system states through landowner incentive programs in the United States (e. g., Conservation and Wetland Reserve Programs), as well as Europe (i.e., Agri-Environment Schemes). Our review of studies conducted on invasion of rehabilitated agricultural production systems by nontarget species elucidates s…	NA	Article	No	Review
571	Cullum R.F.; Locke M.A.; Knight S.S.	Water Quality Assessment Of A Conservation Reserve Program Near An Oxbow Lake In The Mississippi Delta: Case Study Of Beasley Watershed	2009	American Society of Agricultural and Biological Engineers Annual International Meeting 2009, ASABE 2009		A case study of Beasley Lake Watershed, located in the Mississippi Delta region of the U.S. was used to evaluate runoff from edge-of-field sites with row crop management practices and Conservation Reserve Program (CRP) sites with trees. Approximately one-third of the Beasley Lake watershed (ca. 280 ha) was converted from cropped land to CRP beginning in 2003, and the remainder of the cropland is …	Conservation Reserve Program (CRP); Runoff; Sediment yield; Water quality	Conference paper	Yes	NA
572	Williams J.R.; Llewelyn R.V.; Pendell D.L.; Schlegel A.; Dumler T.	A Risk Analysis Of Converting Conservation Reserve Program Acres To A Wheat-Sorghum-Fallow Rotation	2010	Agronomy Journal	10.2134/agronj2009.0142	This study examines the economic potential of producing a wheat (Triticum aesitivum) and grain sorghum (Sorghum bicolor (L.) Moench) rotation with three different tillage strategies (conventional, reduced, and no tillage) compared with the Conservation Reserve Program (CRP) in a semiarid region. This research uses enterprise budgeting and stochastic efficiency with respect to a function to determ…		Article	Yes	NA
573	Negus L.P.; Davis C.A.; Wessel S.E.	Avian Response To Mid-Contract Management Of Conservation Reserve Program Fields	2010	American Midland Naturalist	10.1674/0003-0031-164.2.296	Throughout the Midwestern U.S., grassland birds have been declining faster than any other group of birds, with the main cause for these declines being the extensive loss of native prairies. During the last 25 y, surrogate grasslands, such as Conservation Reserve Program (CRP) lands, have become increasingly important as an alternative habitat for grassland birds. However, many CRP grasslands that…		Article	Yes	NA
574	Eiswerth M.E.; Van Kooten G.C.	Balancing Bio-Energy Cropping Benefits And Water Quality Impacts: A Dynamic Optimization Approach	2010	Canadian Journal of Agricultural Economics	10.1111/j.1744-7976.2010.01201.x	The relationship between bio-energy feedstock production and water quality has received little attention from economists. Here, an optimal control model is used to determine the optimal amount of land to convert to the production of energy feedstocks, specifically ethanol corn, taking into account potential impacts on water quality. Based on comparative static analyses of an optimal control model…		Article	No	Tool example
575	Grovenburg, TW; Jacques, CN; Klaver, RW; Jenks, JA	Bed Site Selection By Neonate Deer In Grassland Habitats On The Northern Great Plains	2010	JOURNAL OF WILDLIFE MANAGEMENT	10.2193/2009-399	Bed site selection is an important behavioral trait influencing neonate survival. Vegetation characteristics of bed sites influence thermal protection of neonates and concealment from predators. Although previous studies describe bed site selection of neonatal white-tailed deer (Odocoileus virginianus) in regions of forested cover, none determined microhabitat effects on neonate bed site selectio…	NA	Article	Yes	NA
576	Venuto B.C.; Daniel J.A.	Biomass Feedstock Harvest From Conservation Reserve Program Land In Northwestern Oklahoma	2010	Crop Science	10.2135/cropsci2008.11.0641	Development of a biofuel industry based on biomass will require large quantities of cellulosic feedstock. Among the proposals for acquiring this feedstock, without impacting other land uses such as food or forage, is the use of up to 50% of Conservation Reserve Program (CRP) land. Our objective was to determine CRP biomass production in northwestern Oklahoma and record the harvest impact on plant…		Article	Yes	NA
577	Riffell S.; Scognamillo D.; Burger Jr. L.W.; Bucholtz S.	Broad-Scale Relations Between Conservation Reserve Program And Grassland Birds: Do Cover Type, Configuration And Contract Age Matter?	2010	Open Ornithology Journal	10.2174/1874453201003010112	The Conservation Reserve Program (CRP) is a voluntary cropland set-aside program where environmentallysensitive cropland is retired to a conservation practice. Grassland birds should benefit because most CRP is grass habitat and because amount of land in CRP is highest in agriculture-dominated areas of the United States where grassland habitat has been most impacted. We used the Breeding Bird Sur…	Conservation reserve program; Grassland birds; Landscape relations; Set-aside	Article	Yes	NA
578	Failey, EL; Dilling, L	Carbon Stewardship: Land Management Decisions And The Potential For Carbon Sequestration In Colorado, Usa	2010	ENVIRONMENTAL RESEARCH LETTERS	10.1088/1748-9326/5/2/024005	Land use and its role in reducing greenhouse gases is a key element of policy negotiations to address climate change. Calculations of the potential for enhanced terrestrial sequestration have largely focused on the technical characteristics of carbon stocks, such as vegetation type and management regime, and to some degree, on economic incentives. However, the actual potential for carbon sequestr…	NA	Article	No	CRP not studied
579	Wentworth K.L.; Brittingham M.C.; Wilson A.M.	Conservation Reserve Enhancement Program Fields: Benefits For Grassland And Shrub-Scrub Species	2010	Journal of Soil and Water Conservation	10.2489/jswc.65.1.50	Almost 30,000 ha (74,100 ac) of grassland were created in south-central Pennsylvania through the USDA Conservation Reserve Enhancement Program (CREP) from 2000 to 2004.To assess the use of these fields by grassland and other birds and to develop region-specific management guidelines, we conducted transect counts of singing birds in 103 CREP fields during 2002 to 2004 and measured within-field veg…	Conservation Reserve Enhancement Program (CREP); Cool-season grass; Grassland birds; Pennsylvania; Shrub-scrub birds; Warm-season grass	Article	No	CRP not studied
580	Baer S.G.; Meyer C.K.; Bach E.M.; Klopf R.P.; Six J.	Contrasting Ecosystem Recovery On Two Soil Textures: Implications For Carbon Mitigation And Grassland Conservation	2010	Ecosphere	10.1890/ES10-00004.1	Understanding processes that promote or constrain ecosystem recovery from disturbance is needed to predict the restorative potential of degraded systems. We quantified a suite of ecosystem properties and processes across two chronosequences of restored grasslands on contrasting soil textures to test the hypothesis that restorations on silty clay loam soil would exhibit greater recovery of soil ca…	Aggregates; Conservation Reserve Program; Microbial biomass; Mineralization; Nitrogen; Restoration; Roots; Tallgrass prairie	Article	Yes	NA
581	McCurry, JR; Gray, MJ; Mercker, DC	Early Growing Season Flooding Influence On Seedlings Of Three Common Bottomland Hardwood Species In Western Tennessee	2010	JOURNAL OF FISH AND WILDLIFE MANAGEMENT	10.3996/JFWM-015	Understanding relative flood tolerance of hardwood bottomland seedlings is fundamental to restoring floodplain ecosystems. Thus, we quantified the effects of three early growing season flood duration (0, 15, and 30 d) treatments on survival and growth of overcup Quercus lyrata, Nuttall Q. nuttallii, and willow Q. phellos oak seedlings. Seedlings (n = 5,003) were planted January-March 2004 in a ra…	NA	Article	No	CRP not studied
582	Larson J.A.; English B.C.; De La TorreUgarte D.G.; Menard R.J.; Hellwinckel C.M.; West T.O.	Economic And Environmental Impacts Of The Corn Grain Ethanol Industry On The United States Agricultural Sector	2010	Journal of Soil and Water Conservation	10.2489/jswc.65.5.267	This study evaluated the impacts of increased ethanol production from corn starch on agricultural land use and the environment in the United States. The Policy Analysis System simulation model was used to simulate alternative ethanol production scenarios for 2007 through 2016. Results indicate that increased corn ethanol production had a positive effect on net farm income and economic wellbeing o…	Carbon emissions; Carbon sequestration; Land use; Net farm income; Soil erosion; Tillage intensity	Article	Yes	NA
583	Frey G.E.; Mercer D.E.; Cubbage F.W.; Abt R.C.	Economic Potential Of Agroforestry And Forestry In The Lower Mississippi Alluvial Valley With Incentive Programs And Carbon Payments	2010	Southern Journal of Applied Forestry	10.1093/sjaf/34.4.176	Conversion of bottomland hardwood forests in the Lower Mississippi Alluvial Valley (LMAV) to agricultural land has caused a loss of ecosystem services. The primary approaches to reverse this have been the Wetlands Reserve Program and the Conservation Reserve Program, which provide financial incentives to landowners to reforest. However, other forest production regimes and forestry financing mecha…	Bottomland hardwoods; Carbon emissions reductions; Lower Mississippi Alluvial Valley; Net present value; Soil expectation value; Wetlands Reserve Program	Article	Yes	NA
584	Stott D.E.; Andrews S.S.; Liebig M.A.; Wienhold B.J.; Karlen D.L.	Evaluation Of Î²-Glucosidase Activity As A Soil Quality Indicator For The Soil Management Assessment Framework	2010	Soil Science Society of America Journal	10.2136/sssaj2009.0029	The Soil Management Assessment Framework (SMAF) was developed to assess conservation effects on soil, and uses multiple soil quality indicator measurements to compare soil functioning. Our objective was to develop a SMAF-compatible scoring equation for soil Î²-glucosidase (BG) activity using published data sets representing different soils and management. The resulting equation was an S-shaped cu…	BG, Î²-glucosidase; CEAP, conservation effects assessment project; CRP, conservation reserve program; MBC, microbial biomass carbon; PNP, p-nitrophenol; SMAF, Soil Management Assessment Framework; SOC, soil organic Carbon	Article	No	Review
585	Stafford J.D.; Pearse A.T.; Hine C.S.; Yetter A.P.; Horath M.M.	Factors Associated With Hunter Success For Ducks On State-Owned Lands In Illinois, Usa	2010	Wildlife Biology	10.2981/09-071	Factors that influence hunter success for waterfowl are subject to varying levels of control by managers. The relative influence of these factors is poorly understood, but such information may be valuable to guide management actions intended to promote successful hunting and communicate management decisions to constituents. We used bag-check data to investigate factors influencing hunter success …	Anas platyrhynchos; Anatidae; habitat conservation; harvest; hunter success; Illinois; public lands	Article	No	CRP not studied
586	Doxon E.D.; Carroll J.P.	Feeding Ecology Of Ring-Necked Pheasant And Northern Bobwhite Chicks In Conservation Reserve Program Fields	2010	Journal of Wildlife Management	10.2193/2008-522	Gamebird chick survival is dependent on invertebrate availability, and the ability to access insect prey is an important characteristic defining brood habitat quality. Different mixes of warm-season grasses and forbs were established to improve the habitat quality of fields enrolled in the Conservation Reserve Program (CRP) for gamebirds in the Southern Plains. We analyzed the feeding ecology of …	Bobwhite; Colinus virginianus; Conservation Reserve Program; Feeding ecology; Invertebrates; Kansas; Phasianus colchicus; Pheasant; Wheat	Article	Yes	NA
587	Gillon, S	Fields Of Dreams: Negotiating An Ethanol Agenda In The Midwest United States	2010	JOURNAL OF PEASANT STUDIES	10.1080/03066150.2010.512456	Corn ethanol production is central in the United States' agrofuels initiatives. In this paper I discuss corn ethanol production in Iowa, USA and examine several dynamics: farmers' positions in agrofuel supply chains; struggles around the construction and operation of agrofuel refineries; the politics of ethanol production and regulation; and the ecological consequences of increased corn productio…	NA	Article	No	CRP not studied
588	Rao M.N.; Yang Z.	Groundwater Impacts Due To Conservation Reserve Program In Texas County, Oklahoma	2010	Applied Geography	10.1016/j.apgeog.2009.08.006	The Conservation Reserve Program (CRP) is one of the largest programs of the U.S. Department of Agriculture (USDA) that encourages farmers and ranchers to establish resource-conserving vegetative covers to address soil, water and related resource issues on their lands. This research study examines the relationship between the CRP and the changes in the groundwater levels within Texas County in th…	Conservation reserve program; GIS; Groundwater; Oklahoma	Article	Yes	NA
589	Brown J.; Angerer J.; Salley S.W.; Blaisdell R.; Stuth J.W.	Improving Estimates Of Rangeland Carbon Sequestration Potential In The Us Southwest	2010	Rangeland Ecology and Management	10.2111/08-089.1	Rangelands make an important contribution to carbon dynamics of terrestrial ecosystems. We used a readily accessible interface (COMET VR) to a simulation model (CENTURY) to predict changes in soil carbon in response to management changes commonly associated with conservation programs. We also used a subroutine of the model to calculate an estimate of uncertainty of the model output based on the s…	CENTURY model; Conservation Reserve Program; Greenhouse gas management; Land use change	Article	No	CRP not studied
590	Sainju U.M.; Stevens W.B.; Caesar-TonThat T.; Jabro J.D.	Land Use And Management Practices Impact On Plant Biomass Carbon And Soil Carbon Dioxide Emission	2010	Soil Science Society of America Journal	10.2136/sssaj2009.0447	Land use and management practices may influence plant C inputs and soil CO2 emission. We evaluated the effect of a combination of irrigation, tillage, cropping system, and N fertilization on plant biomass C, soil temperature and water content at the 0- to 15-cm depth, and CO2 emission in a sandy loam soil from April to October, 2006 to 2008, in western North Dakota. Treatments were two irrigation…		Article	Yes	NA
591	Stanley T.R.	Land Use And Small Mammal Predation Effects On Shortgrass Prairie Birds	2010	Journal of Wildlife Management	10.2193/2009-396	Grassland birds endemic to the central shortgrass prairie ecoregion of the United States have experienced steep and widespread declines over the last 3 decades, and factors influencing reproductive success have been implicated. Nest predation is the major cause of nest failure in passerines, and nesting success for some shortgrass prairie birds is exceptionally low. The 3 primary land uses in the…	Conservation Reserve Program; edge effects; grassland birds; nest survival; Pawnee National Grassland; shortgrass prairie; small mammals	Article	Yes	NA
592	Twedt, DJ; Somershoe, SG; Hazler, KR; Cooper, RJ	Landscape And Vegetation Effects On Avian Reproduction On Bottomland Forest Restorations	2010	JOURNAL OF WILDLIFE MANAGEMENT	10.2193/2008-563	Forest restoration has been undertaken on >200,000 ha of agricultural land in the Mississippi Alluvial Valley, USA, during the past few decades. Decisions on where and how to restore bottomland forests are complex and dependent upon landowner objectives, but for conservation of silvicolous (forest-dwelling) birds, ecologists have espoused restoration through planting a diverse mix of densely spac…	NA	Article	No	CRP not studied
593	Bell L.A.; Fuhlendorf S.D.; Patten M.A.; Wolfe D.H.; Sherrod S.K.	Lesser Prairie-Chicken Hen And Brood Habitat Use On Sand Shinnery Oak	2010	Rangeland Ecology and Management	10.2111/08-245.1	The structural attributes of shrubland communities may provide thermal refugia and protective cover necessary for wild animals to survive. During the summers of 2002 and 2003, we evaluated the thermal environment for lesser prairie-chicken (Tympanuchus pallidicinctus Ridgway) broods in southeast New Mexico across a complex landscape that included grazed sand shinnery oak (Quercus havardii Rydb.),…	lesser prairie-chicken; sand shinnery oak; tebuthiuron	Article	No	CRP used but not studied
594	Plantinga A.J.; Alig R.J.; Eichman H.; Lewis D.J.	Linking Land-Use Projections And Forest Fragmentation Analysis	2010	Forest Fragmentation and Land Conversion: Analysis of Select Issues		An econometric model of private land-use decisions is used to project land use to 2030 for each county in the continental United States. On a national scale, forest area is projected to increase overall between 0.1 and 0.2 percent per year between now and 2030. However, forest area is projected to decrease in a majority of regions, including the key forestry regions of the South and the Pacific N…		Book chapter	No	Not study
595	Brooks E.S.; Boll J.; Snyder A.J.; Ostrowski K.M.; Kane S.L.; Wulfhorst J.D.; Van Tassell L.W.; Mahler R.	Long-Term Sediment Loading Trends In The Paradise Creek Watershed	2010	Journal of Soil and Water Conservation	10.2489/jswc.65.6.331	The Northwest Wheat and Range Region is historically known for high soil erosion rates. During the 1920s and 1930s, erosion rates of 200 to 450 t ha -1 (90 to 200 tn ac-1) in a single winter season were observed. Improved soil conservation practices over the last 80 years have significantly reduced soil erosion rates, yet there is scarce evidence of significant reductions in sediment loading deli…	Conservation practices; Conservation tillage; Stream erosion; Time lag	Article	No	CRP not studied
596	O'Brien, SL; Jastrow, JD; Grimley, DA; Gonzalez-Meler, MA	Moisture And Vegetation Controls On Decadal-Scale Accrual Of Soil Organic Carbon And Total Nitrogen In Restored Grasslands	2010	GLOBAL CHANGE BIOLOGY	10.1111/j.1365-2486.2009.02114.x	Revitalization of degraded landscapes may provide sinks for rising atmospheric CO2, especially in reconstructed prairies where substantial belowground productivity is coupled with large soil organic carbon (SOC) deficits after many decades of cultivation. The restoration process also provides opportunities to study the often-elusive factors that regulate soil processes. Although the precise mecha…	NA	Article	No	CRP not studied
597	Ruffner, ME; Barnes, TG	Natural Grassland Response To Herbicides And Application Timing For Selective Control Of Tall Fescue, An Invasive Cool-Season Grass	2010	INVASIVE PLANT SCIENCE AND MANAGEMENT	10.1614/IPSM-09-019.1	Natural grasslands are one of the most threatened ecosystems in North America. Conservation efforts are often hampered by exotic plant invasions in existing remnant natural grasslands. Tall fescue [Schedonorus phoenix (Scop.) Holub.] is an introduced cool-season (C-3) forage/turf grass which readily invades natural grasslands in Kentucky and neighboring states. Our study objectives were to (1) co…	NA	Article	No	CRP not studied
598	Lichtenberg E.; Shortle J.; Wilen J.; Zilberman D.	Natural Resource Economics And Conservation: Contributions Of Agricultural Economics And Agricultural Economists	2010	American Journal of Agricultural Economics	10.1093/ajae/aaq006	Research by agricultural economists on natural resources has been distinguished by an interdisciplinary emphasis and a dynamic perspective. It has recognized technological and institutional constraints, has been oriented toward solving concrete resource management and policy problems,and has emphasized empirical and quantitative analysis. Agricultural economists have introduced methods for evalua…	Biotechnology; Conservation Reserve Program; Crop nutrient response; Dynamic programming; Erosion; Fertilizer; Fisheries; Genetic resources; Habitat conservation; Marine reserves; Natural resources; Nonpoint source pollution; Optimal control; Pesticides; Property rights; Resource conservation; Soil conservation; Water; Water markets	Conference paper	No	CRP not studied
599	Zhou X.; Helmers M.J.; Asbjornsen H.; Kolka R.; Tomer M.D.	Perennial Filter Strips Reduce Nitrate Levels In Soil And Shallow Groundwater After Grassland-To-Cropland Conversion	2010	Journal of Environmental Quality	10.2134/jeq2010.0151	Many croplands planted to perennial grasses under the Conservation Reserve Program are being returned to crop production, and with potential consequences for water quality. Th e objective of this study was to quantify the impact of grassland-to-cropland conversion on nitrate-nitrogen (No3-N) concentrations in soil and shallow groundwater and to assess the potential for perennial fi lter strips (P…		Article	No	CRP not studied
600	Huang Z.-L.; Tian Y.-W.; Xiao W.-F.; Liu Z.-Y.	Reduction Effects Of Agricultural Management Practices On Non-Point Source Pollution In A Watershed In Three Gorges Reservoir Area	2010	Chinese Journal of Applied Ecology		Taking a typical watershed in the Three Gorges Reservoir Area (TGRA) as test object, the Ann AGNPS model was used to evaluate the reduction effects of different cropping, different fertilization level, conservation tillage practice (CTP), conservation reserve program (CRP), and conversion of cropland into forestland program (CCFP) on the output of agricultural non-point source pollution (NPS) in …	Agricultural management practice; Non-point source pollution; Nutrient; Sediment yield; Three Gorges Reservoir Area	Article	No	CRP not studied
601	Tian Y.; Huang Z.; Xiao W.	Reductions In Non-Point Source Pollution Through Different Management Practices For An Agricultural Watershed In The Three Gorges Reservoir Area	2010	Journal of Environmental Sciences	10.1016/S1001-0742(09)60091-7	Non-point source water pollution generated by agricultural production is considered a major environmental issue in the Three Gorges Reservoir Area (TGRA) of China. The Annualised Agricultural Non-Point Source Pollution (AnnAGNPS) model was selected to assess the impact of the application of various management treats, including seven crops, five fertilizer levels and three-group management practic…	management practice; non-point pollution; reduction; the Three Gorges Reservoir Area	Article	No	CRP not studied
602	Lobell D.B.; Lesch S.M.; Corwin D.L.; Ulmer M.G.; Anderson K.A.; Potts D.J.; Doolittle J.A.; Matos M.R.; Baltes M.J.	Regional-Scale Assessment Of Soil Salinity In The Red River Valley Using Multi-Year Modis Evi And Ndvi	2010	Journal of Environmental Quality	10.2134/jeq2009.0140	The ability to inventory and map soil salinity at regional scales remains a significant challenge to scientists concerned with the salinization of agricultural soils throughout the world. Previous attempts to use satellite or aerial imagery to assess soil salinity have found limited success in part because of the inability of methods to isolate the effects of soil salinity on vegetative growth fr…		Article	No	Tool example
603	Locke M.A.; Tyler D.D.; Gaston L.A.	Soil And Water Conservation In The Mid-South United States: Lessons Learned And A Look To The Future	2010	Soil and Water Conservation Advances in the United States	10.2136/sssaspecpub60.c8	This chapter provides an account of the last one hundred years of conservation agriculture in the Mid-South of the United States, with the goal that lessons learned are applied to ensure continued sustainability of soil as a vital natural resource. Given data from the Mid-South region and elsewhere showing that no-tillage worked to reduce erosion and conserve soil, the first objective was to deve…	Conservation reserve program; Conservation tillage; Cover crops; Mid-South United States; No-tillage; Soil conservation; Water conservation	Book chapter	No	Not study
604	Munson S.M.; Benton T.J.; Lauenroth W.K.; Burke I.C.	Soil Carbon Flux Following Pulse Precipitation Events In The Shortgrass Steppe	2010	Ecological Research	10.1007/s11284-009-0651-0	Pulses of water availability characterize semiarid and arid ecosystems. Most precipitation events in these ecosystems are small (â‰¤10 mm), but can stimulate carbon flux. The large proportion of carbon stored belowground and small carbon inputs create the potential for these small precipitation events to have large effects on carbon cycling. Land-use change can modify these effects through altera…	Conservation Reserve Program (CRP); Cultivation; Land-use change; Semiarid and arid ecosystems; Soil moisture; Soil respiration; Soil temperature; Water pulses	Article	Yes	NA
605	Jung K.-Y.; Kitchen N.R.; Sudduth K.A.; Lee K.-S.; Chung S.-O.	Soil Compaction Varies By Crop Management System Over A Claypan Soil Landscape	2010	Soil and Tillage Research	10.1016/j.still.2009.12.007	While the effects of landscape position (LP) and management practices on soil compaction have been documented as individual factors, limited understanding exists of their interactions. Such understanding is needed to prevent site-specific compaction and to better optimize soil management practices using precision agriculture principles and technologies. The objective of this investigation was to …	Bulk density; Compaction; Cone index; Penetrometer; Soil water content	Article	Yes	NA
606	Acosta-MartÃ­nez V.; Burow G.; Zobeck T.M.; Allen V.G.	Soil Microbial Communities And Function In Alternative Systems To Continuous Cotton	2010	Soil Science Society of America Journal	10.2136/sssaj2008.0065	Cotton (Gossypium hirsutum L.) monoculture under conventional tillage has been the predominant cropping system in the Southern High Plains region of the United States since the 1940s. This study evaluated other cropping systems and land uses for their potential to increase soil quality and enhance soil functioning compared with continuous cotton (Ct-Ct), including a mixture of grasses in the Cons…		Article	Yes	NA
607	Bach E.M.; Baer S.G.; Meyer C.K.; Six J.	Soil Texture Affects Soil Microbial And Structural Recovery During Grassland Restoration	2010	Soil Biology and Biochemistry	10.1016/j.soilbio.2010.08.014	Many biotic and abiotic factors influence recovery of soil communities following prolonged disturbance. We investigated the role of soil texture in the recovery of soil microbial community structure and changes in microbial stress, as indexed by phospholipid fatty acid (PLFA) profiles, using two chronosequences of grasslands restored from 0 to 19 years on silty clay loam and loamy fine sand soils…	Aggregates; Conservation Reserve Program (CRP); Microbial biomass; Phospholipid fatty acids; Soil microbial communities; Tallgrass prairie	Article	Yes	NA
608	Jabro J.D.; Stevens W.B.; Evans R.G.; Iversen W.M.	Spatial Variability And Correlation Of Selected Soil Properties In The Ap Horizon Of A Crp Grassland	2010	Applied Engineering in Agriculture		Knowledge of the spatial variability of soil properties in agricultural fields is important for implementing various precision agricultural management practices. This article examines spatial variation of selected soil physical and chemical properties and explores their spatial correlation in the Ap horizon of a Lihen sandy loam soil (sandy, mixed, frigid Entic Haplustoll) within a field of grass…	Cross-semivariogram; Kriging; Semivariogram; Spatial variability; Statistics	Article	Yes	NA
609	Wu J.; Lin H.	The Effect Of The Conservation Reserve Program On Land Values	2010	Land Economics	10.3368/le.86.1.1	This paper evaluates the effects of the Conservation Reserve Program (CRP) on land values. A theoretical model is presented to analyze the interaction between farmers' CRP participation decisions and land values. Empirical models are estimated to evaluate the effects of the CRP on land values. Results suggest that CRP participation had the largest effects in the Mountain, Southern Plains, and Nor…		Article	Yes	NA
610	Hellerstein D.; Higgins N.	The Effective Use Of Limited Information: Do Bid Maximums Reduce Procurement Cost In Asymmetric Auctions?	2010	Agricultural and Resource Economics Review	10.1017/S1068280500007309	Conservation programs faced with limited budgets often use a competitive enrollment mechanism. Goals of enrollment might include minimizing program expenditures, encouraging broad participation, and inducing adoption of enhanced environmental practices. We use experimental methods to evaluate an auction mechanism that incorporates bid maximums and quality adjustments. We examine this mechanism's …	Bid caps; Conservation auctions; Conservation Reserve Program; CRP; Experimental economics	Conference paper	No	CRP not studied
611	Gardner, B; Hardie, I; Parks, PJ	United States Farm Commodity Programs And Land Use	2010	AMERICAN JOURNAL OF AGRICULTURAL ECONOMICS	10.1093/ajae/aap039	We estimate the impact of government payments on United States land use, using county-level data from the National Resources Inventory and the Census of Agriculture in 1987, 1992, and 1997 Although payments were made under decoupled support programs, effects on land use are found to be significant On average for the years studied, our simulations indicate that United States cropland acreage would…	NA	Article	No	CRP not studied
612	Seefeldt S.S.; Conn J.S.; Zhang M.; Kaspari P.N.	Vegetation Changes In Conservation Reserve Program Lands In Interior Alaska	2010	Agriculture, Ecosystems and Environment	10.1016/j.agee.2009.09.001	Over 14 million hectares of erosion prone cropland in the United States has been converted into grasslands through the Conservation Reserve Program (CRP) administered by the United States Department of Agriculture, however, studies of the effects of CRP enrollment on plant communities and subsequent plant succession are largely lacking. In Delta Junction, Alaska plant communities in CRP fields ar…	Boreal forest; Diversity indices; Modified-Whittaker plots; Nonmetric multidimensional scaling ordination	Article	Yes	NA
613	Bridges C.A.	Watershed-Scale Dynamics Of Tennessee Farmland Enrollment In The Conservation Reserve Program: Implications For Environmental Extension	2010	Journal of Extension		Increased national focus on environmental quality requires Extension professionals to evaluate conservation policies and adapt outreach strategies accordingly. This case study applies spatial analysis techniques to evaluate watershed-scale changes in Tennessee farmland enrolled in the Conservation Reserve Program 1997-2007, focusing on areas that may contribute to stream quality impairment. Resul…		Article	Yes	NA
614	Stubbs M.	Agricultural Conservation: A Guide To Programs	2011	Federal Conservation Efforts, Programs and Funds		The Natural Resources Conservation Service (NRCS) and the Farm Service Agency (FSA) in the U.S. Department of Agriculture (USDA) currently administer over 20 programs and subprograms that are directly or indirectly available to assist producers and landowners who wish to practice conservation on agricultural lands. The number, scope, and overall funding of these programs has grown in recent years…		Book chapter	No	Not study
615	Cowan T.; Johnson R.	Agriculture Conservation Programs: A Scorecard	2011	Agricultural conservation		The Natural Resources Conservation Service and the Farm Service Agency in the U.S. Department of Agriculture currently administer 20 programs and subprograms that are directly or indirectly available to assist producers and landowners who wish to practice conservation on agricultural lands. The number, scope, and overall funding of these programs have all grown with each recent farm bill. This gr…		Book chapter	No	Not study
616	Milchunas D.G.; Vandever M.W.; Ball L.O.; Hyberg S.	Allelopathic Cover Crop Prior To Seeding Is More Important Than Subsequent Grazing/Mowing In Grassland Establishment	2011	Rangeland Ecology and Management	10.2111/REM-D-10-00117.1	The effects of grazing, mowing, and type of cover crop were evaluated in a previous winter wheat-fallow cropland seeded to grassland under the Conservation Reserve Program in eastern Colorado. Prior to seeding, the fallow strips were planted to forage sorghum or wheat in alternating strips (cover crops), with no grazing, moderate to heavy grazing, and mowing (grazing treatments) superimposed 4 yr…	Conservation Reserve Program revegetation; exotic weed suppression; opportunistic grazing; priority effects from soil legacy; restoration succession; sorghum allelopathy	Article	Yes	NA
617	Watts J.D.; Lawrence R.L.; Miller P.; Montagne C.	An Analysis Of Cropland Carbon Sequestration Estimates For North Central Monana	2011	Climatic Change	10.1007/s10584-010-0009-1	A pilot cropland carbon sequestration program within north central Montana has allowed farmers to receive carbon credit for management adjustments associated with changing from tillage-based agricultural systems to no-till. Carbon credit can also be obtained by adopting conservation reserve, where cropland is planted into perennial vegetation. Summer fallowing is also considered within the credit…		Article	No	CRP used but not studied
618	Heffernan L.J.; Lassoie J.P.; Bills N.	An Assessment Of The English Farm Woodland Premium Scheme And Its Ability To Promote And Sustain Environmental Improvements In Agricultural Landscapes	2011	Journal of Sustainable Forestry	10.1080/10549811.2011.548271	Governmental programs have been widely used in the United States and elsewhere to address agricultural problems. In England, the FarmWoodland Premium Scheme (FWPS) was established in 1992 to compensate farmers for converting farmlands into woodlands. This study found that the program was successful, but could be improved with a few modifications. For example, the high level of farmer satisfaction…	Conservation reserve program; Countryside protection; England farm forests; Farmland; Forest management incentives; Governmental subsidies; Payment for ecosystem services	Article	No	CRP not studied
619	Wiens J.; Fargione J.; Hill J.	Biofuels And Biodiversity	2011	Ecological Applications	10.1890/09-0673.1	The recent increase in liquid biofuel production has stemmed from a desire to reduce dependence on foreign oil, mitigate rising energy prices, promote rural economic development, and reduce greenhouse gas emissions. The growth of this industry has important implications for biodiversity, the effects of which depend largely on which biofuel feedstocks are being grown and the spatial extent and lan…	Biodiversity; Biofuels; Conservation Reserve Program; Corn ethanol; Henslow's sparrow; Land use	Article	No	CRP not studied
620	Blank, PJ; Dively, GP; Gill, DE; Rewa, CA	Bird Community Response To Filter Strips In Maryland	2011	JOURNAL OF WILDLIFE MANAGEMENT	10.1002/jwmg.3	Filter strips are strips of herbaceous vegetation planted along agricultural field margins adjacent to streams or wetlands and are designed to intercept sediment, nutrients, and agrichemicals. Roughly 16,000 ha of filter strips have been established in Maryland through the United States Department of Agriculture's Conservation Reserve Enhancement Program. Filter strips often represent the only un…	NA	Article	No	CRP used but not studied
621	Gelfand I.; Zenone T.; Jasrotia P.; Chen J.; Hamilton S.K.; Robertson G.P.	Carbon Debt Of Conservation Reserve Program (Crp) Grasslands Converted To Bioenergy Production	2011	Proceedings of the National Academy of Sciences of the United States of America	10.1073/pnas.1017277108	Over 13 million ha of former cropland are enrolled in the US Conservation Reserve Program (CRP), providing well-recognized biodiversity, water quality, and carbon (C) sequestration benefits that could be lost on conversion back to agricultural production. Here we provide measurements of the greenhouse gas consequences of converting CRP land to continuous corn, corn-soybean, or perennial grass for…	Agriculture; Carbon balance; Land-use change; Nitrous oxide; Renewable energy	Article	Yes	NA
622	Zenone T.; Chen J.; Deal M.W.; Wilske B.; Jasrotia P.; Xu J.; Bhardwaj A.K.; Hamilton S.K.; Philip Robertson G.	Co2 Fluxes Of Transitional Bioenergy Crops: Effect Of Land Conversion During The First Year Of Cultivation	2011	GCB Bioenergy	10.1111/j.1757-1707.2011.01098.x	The present study examined the effect of land conversion on carbon (C) fluxes using the eddy covariance technique at seven sites in southwestern Michigan (USA). Four sites had been managed as grasslands under the Conservation Reserve Program of the USDA. Three fields had previously been cultivated in a corn/soybean rotation with corn until 2008. The effects of land use change were studied during …	Bioenergy crops; Carbon fluxes; Eddy covariance; Land use change	Article	Yes	NA
623	Cowan T.; Johnson R.; Stubbs M.	Conservation Provisions Of The 2008 Farm Bill	2011	Federal Conservation Efforts, Programs and Funds		The 2008 enacted farm bill (Food, Conservation, and Energy Act of 2008, P.L. 110-246) reauthorizes almost all existing conservation programs, modifies several programs, and creates various new conservation programs. A new Conservation Stewardship program replaces the existing Conservation Security Program and a new Agricultural Water Enhancement Program under the Environmental Quality Incentives …		Book chapter	No	Not study
624	Cowan T.	Conservation Reserve Program: Status And Current Issues	2011	Federal Conservation Efforts, Programs and Funds		The Conservation Reserve Program (CRP), enacted in 1985, provides payments to farmers to take highly erodible or environmentally sensitive cropland out of production for 10 years or more. It is the federal government's largest private land retirement program. The program is administered by the Farm Service Agency (FSA) of the U.S. Department of Agriculture (USDA), with technical assistance provid…		Book chapter	No	Not study
625	Grovenburg T.W.; Jacques C.N.; Klaver R.W.; Jenks J.A.	Drought Effect On Selection Of Conservation Reserve Program Grasslands By White-Tailed Deer On The Northern Great Plains	2011	American Midland Naturalist	10.1674/0003-0031-166.1.147	Limited information exists regarding summer resource selection of white-tailed deer (Odocoileus virginianus) in grassland regions of the Northern Great Plains. During summers 2005-2006, we analyzed habitat selection of adult female white-tailed deer in north-central South Dakota. We collected 1905 summer locations and used 21 and 30 home ranges during 2005 and 2006, respectively, to estimate habi…		Article	Yes	NA
626	Smith L.M.; Haukos D.A.; McMurry S.T.; LaGrange T.; Willis D.	Ecosystem Services Provided By Playas In The High Plains: Potential Influences Of Usda Conservation Programs	2011	Ecological Applications	10.1890/09-1133.1	Playas are shallow depressional wetlands and the dominant wetland type in the non-glaciated High Plains of the United States. This region is one of the most intensively cultivated regions in the Western Hemisphere, and playas are profoundly impacted by a variety of agricultural activities. conservation practices promoted through Farm Bills by the U.S. Department of Agriculture (USDA) that influen…	Conservation programs; High Plains; Hydroperiod; Playas; Sediment; USA; Wetlands	Article	No	Review
627	Conover R.R.; Dinsmore S.J.; Burger L.W.	Effects Of Conservation Practices On Bird Nest Density And Survival In Intensive Agriculture	2011	Agriculture, Ecosystems and Environment	10.1016/j.agee.2011.02.022	Nest density and survival of two farmland birds (dickcissel, Spiza americana and red-winged blackbird, Agelaius phoeniceus) were evaluated in four early-succession conservation practices: (1) large forest block [6-8 year old trees], (2) riparian forest buffer [1-3 year old trees], (3) monotypic switchgrass [. Panicum virgatum] buffer [no trees], and (4) diverse forb-native grass buffer [no trees]…	Agriculture; Buffer; Conservation Reserve Program; Dickcissel; Nest survival; Red-winged blackbird	Article	No	CRP not studied
628	Cariveau A.B.; Pavlacky Jr. D.C.; Bishop A.A.; Lagrange T.G.	Effects Of Surrounding Land Use On Playa Inundation Following Intense Rainfall	2011	Wetlands	10.1007/s13157-010-0129-4	Many isolated wetlands that fill by rainfall, such as playas, have been affected by sedimentation in heavily modified agricultural landscapes. Conservation plantings and buffers reduce sedimentation in wetlands but also may reduce the frequency of inundation. We studied the effects of surrounding landcover on the responses of playas in southwestern Nebraska to heavy rain events using aerial photo…	Conservation Reserve Program; Herbaceous buffer; Hydrology; Infiltration; Nebraska; Runoff; Sedimentation	Article	Yes	NA
629	Questad E.J.; Foster B.L.; Jog S.; Kindscher K.; Loring H.	Evaluating Patterns Of Biodiversity In Managed Grasslands Using Spatial Turnover Metrics	2011	Biological Conservation	10.1016/j.biocon.2010.12.024	Market and policy incentives that encourage agricultural intensification, such as incentives for bioenergy, may contribute to biodiversity decline when they encourage a large-scale conversion of native and semi-natural ecosystems to production fields. In order to appreciate the impact of these incentives on biodiversity, it is imperative to better understand how native and semi-natural ecosystems…	Bioenergy; Conservation Reserve Program; Grazing; Hay; Land-use; Spatial turnover	Article	Yes	NA
630	Horvath A.V.; Morel S.L.	Federal Conservation Efforts, Programs And Funds	2011	Federal Conservation Efforts, Programs and Funds		The USDA provides technical and financial assistance to attract interest and encourage participation in conservation programs. These programs protect soil, water, wildlife and other natural resources on privately owned agricultural lands to limit environmental impacts of production activities both on and off the farm. This new book provides an overview of conservation programs with a focus on tec…		Book	No	Not study
631	Atkinson L.M.; Romsdahl R.J.; Hill M.J.	Future Participation In The Conservation Reserve Program In North Dakota	2011	Great Plains Research		The purpose of this study was to gauge the impact of agriculture and energy policies on conservation practices through a survey of conservation reserve program (CRP) contract holders in a selected Prairie Pothole Region of North Dakota-Burleigh, Kidder, and Stutsman Counties. The survey results showed that 48% of respondents are considering returning CRP acres to annual crop production once the c…	Agriculture policy; Conservation reserve program; North dakota; Prairie pothole region	Review	Yes	NA
[truncated: 536 more rows]

## Sheet: Metadata
Column name	Description	Data Class	Blanks	Source
Number	Internal number of	Numerical	NO BLANKS	Internal
Authors	Authors of the study	Text	Not provided by database	Publication
Title	Full title of paper	Text	NO BLANKS	Publication
Year	Year of publication	Numerical	NO BLANKS	Publication
Source.title	Name of publication	Text	Not provided by database	Publication
DOI	DOI link for publication (when avalible)	DOI	Not provided by database	Publication
Abstract	Abstract extracted from database	Text	Not provided by database	Publication
[truncated: 4 more rows]
