# Supplementary material for: Scoping review of the literature on outcomes of the conservation reserve program
Source: PLoS One. 2025 Aug 12;20(8):e0329962. doi: 10.1371/journal.pone.0329962 (PMC12342260; doi:10.1371/journal.pone.0329962)
Supplement: S3 Table — (CSV) [file pone.0329962.s003.csv]

Species	Common Name	Family	Order	ACAD_Watch_List	Count
Ammodramus savannarum	Grasshopper Sparrow	Passerellidae	Passeriformes		50
Spiza americana	Dickcissel	Cardinalidae	Passeriformes		41
Phasianus colchicus	Ring-Necked Pheasant	Phasianidae	Galliformes		38
Agelaius phoeniceus	Red-Winged Blackbird	Icteridae	Passeriformes		35
Molothrus ater	Brown-Headed Cowbird	Icteridae	Passeriformes		35
Zenaida macroura	Mourning Dove	Columbidae	Columbiformes		31
Sturnella magna	Eastern Meadowlark	Icteridae	Passeriformes		31
Geothlypis trichas	Common Yellowthroat	Parulidae	Passeriformes		30
Dolichonyx oryzivorus	BoboIink	Icteridae	Passeriformes	Orange Watch List	28
Sturnella neglecta	Western Meadowlark	Icteridae	Passeriformes		27
Passerculus sandwichensis	Savannah Sparrow	Passerellidae	Passeriformes		27
Tyrannus tyrannus	Eastern Kingbird	Tyrannidae	Passeriformes		27
Colinus virginianus	Northern Bobwhite	Odontophoridae	Galliformes		26
Cistothorus stellaris	Sedge Wren	Troglodytidae	Passeriformes		26
Eremophila alpestris	Horned Lark	Tyrannidae	Passeriformes		23
Spizella pusilla	Field Sparrow	Passerellidae	Passeriformes	Yellow Watch List	20
Pooecetes gramineus	Vesper Sparrow	Passerellidae	Passeriformes		18
Bartramia longicauda	Upland Sandpiper	Scolopacidae	Charadriiformes		17
Spinus tristis	American Goldfinch	Cardinalidae	Passeriformes		17
Melospiza melodia	Song sparrow	Passerellidae	Passeriformes		16
Centronyx henslowii	Henslow's Sparrow	Passerellidae	Passeriformes	Yellow Watch List	15
Charadrius vociferus	Killdeer	Charadriidae	Charadriiformes		14
Chondestes grammacus	Lark Sparrow	Passerellidae	Passeriformes		13
Tympanuchus pallidicinctus	Lesser Prairie-Chicken	Phasianidae	Galliformes	Red Watch List	12
Hirundo rustica	Barn Swallow	Hirundinidae	Passeriformes		12
Calamospiza melanocorys	Lark Bunting	Passerellidae	Passeriformes		12
Spizella pallida	Clay-colored Sparrow	Passerellidae	Passeriformes		12
Circus hudsonius	Northern Harrier	Accipitridae	Accipitriformes		11
Passerina cyanea	Indigo Bunting	Cardinalidae	Passeriformes		11
Tyrannus verticalis	Westem Kingbird	Tyrannidae	Passeriformes		10
Calcarius ornatus	Chestnut-collared Longspur	Calcariidae	Passeriformes	Red Watch List	9
Centronyx bairdii	Baird's sparrow	Passerellidae	Passeriformes	Red Watch List	9
Sialia sialis	Eastern Bluebird	Turdidae	Passeriformes		9
Anas platyrhynchos	Mallard	Anatidae	Anseriformes		8
Chordeiles minor	Common Nighthawk	Caprimulgidae	Caprimulgiformes		8
Cardinalis cardinalis	Northern Cardinal	Cardinalidae	Passeriformes		8
Turdus migratorius	American Robin	Turdidae	Passeriformes		8
Tympanuchus cupido	Greater prairie-chicken	Phasianidae	Galliformes	Red Watch List	7
Lanius ludovicianus	Loggerhead Shrike	Laniidae	Passeriformes		7
Corvus brachyrhynchos	American Crow	Corvidae	Passeriformes		6
Colaptes auratus	Northern Flicker	Picidae	Piciformes		6
Buteo swainsoni	Swainson's Hawk	Accipitridae	Accipitriformes		5
Falco sparverius	American Kestrel	Falconidae	Falconiformes		5
Quiscalus quiscula	Common grackle	Icteridae	Passeriformes		5
Ammospiza leconteii	LeConte's Sparrow	Passerellidae	Passeriformes	Orange Watch List	5
Peucaea cassinii	Cassin's Sparrow	Passerellidae	Passeriformes		5
Buteo jamaicensis	Red-Tailed Hawk	Accipitridae	Accipitriformes		4
Mareca strepera	Gadwall	Anatidae	Anseriformes		4
Spatula discors	Blue-Winged Teal	Anatidae	Anseriformes		4
Numenius americanus	Long-billed Curlew	Scolopacidae	Charadriiformes		4
Tympanuchus phasianellus	Sharp-Tailed Grouse	Phasianidae	Galliformes		4
Passerina caerulea	Blue Grosbeak	Cardinalidae	Passeriformes		4
Cyanocitta cristata	Blue jay	Corvidae	Passeriformes		4
Toxostoma rufum	Brown Thrasher	Mimidae	Passeriformes		4
Poecile carolinensis	Carolina Chickadee	Paridae	Passeriformes		4
Pipilo erythrophthalmus	Eastern Towhee	Passerellidae	Passeriformes	Orange Watch List	4
Spizella passerina	Chipping sparrow	Passerellidae	Passeriformes		4
Tyrannus forficatus	Scissor-tailed flycatcher	Tyrannidae	Passeriformes		4
Melanerpes erythrocephalus	Red-Headed Woodpecker	Picidae	Piciformes		4
Athene cunicularia	Burrowing Owl	Strigidae	Strigiformes		4
Buteo regalis	Ferruginous Hawk	Accipitridae	Accipitriformes		3
Anas acuta	Northern Pintail	Anatidae	Anseriformes	Yellow Watch List	3
Anas crecca	Green-winged Teal	Anatidae	Anseriformes		3
Mareca americana	American Wigeon	Anatidae	Anseriformes		3
Spatula clypeata	Northern Shoveler	Anatidae	Anseriformes		3
Cathartes aura	Turkey Vulture	Cathartidae	Cathartiformes		3
Gallinago delicata	Wilson's Snipe	Scolopacidae	Charadriiformes		3
Coccyzus americanus	Yellow-Billed Cuckoo	Cuculidae	Cuculiformes		3
Falco mexicanus	Prairie Falcon	Falconidae	Falconiformes		3
Rhynchophanes mccownii	Thick-billed Longspur	Calcariidae	Passeriformes	Red Watch List	3
Petrochelidon pyrrhonota	Cliff Swallow	Hirundinidae	Passeriformes		3
Tachycineta bicolor	Tree Swallow	Hirundinidae	Passeriformes		3
Icteria virens	Yellow-Breasted Chat	Icteriidae	Passeriformes		3
Setophaga discolor	Prairie Warbler	Parulidae	Passeriformes	Yellow Watch List	3
Thryothorus ludovicianus	Carolina Wren	Troglodytidae	Passeriformes		3
Vireo griseus	White-Eyed Vireo	Vireonidae	Passeriformes		3
Dryobates pubescens	Downy woodpecker	Picidae	Piciformes		3
Melanerpes carolinus	Red-Bellied Woodpecker	Picidae	Piciformes		3
Aythya affinis	Lesser Scaup	Anatidae	Anseriformes		2
Archilochus colubris	Ruby-Throated Hummingbird	Trochilidae	Apodiformes		2
Charadrius montanus	Mountain Plover	Charadriidae	Charadriiformes	Red Watch List	2
Limosa fedoa	Marbled Godwit	Scolopacidae	Charadriiformes	Yellow Watch List	2
Phalaropus tricolor	Wilson's Phalarope	Scolopacidae	Charadriiformes		2
Callipepla squamata	Scaled Quail	Odontophoridae	Galliformes		2
Piranga rubra	Summer Tanager	Cardinalidae	Passeriformes		2
Corvus cryptoleucus	Chihuahuan Raven	Corvidae	Passeriformes		2
Progne subis	Purple Martin	Hirundinidae	Passeriformes		2
Euphagus cyanocephalus	Brewer's Blackbird	Icteridae	Passeriformes		2
Icterus galbula	Baltimore Oriole	Icteridae	Passeriformes		2
Icterus spurius	Orchard Oriole	Icteridae	Passeriformes		2
Mimus polyglottos	Northern Mockingbird	Mimidae	Passeriformes		2
Baeolophus bicolor	Tufted Titmouse	Paridae	Passeriformes		2
Geothlypis formosa	Kentucky Warbler	Parulidae	Passeriformes	Yellow Watch List	2
Setophaga citrina	Hooded Warbler	Parulidae	Passeriformes		2
Setophaga pinus	Pine Warbler	Parulidae	Passeriformes		2
Junco hyemalis	Dark-eyed junco	Passerellidae	Passeriformes		2
Polioptila caerulea	Blue-Gray Gnatcatcher	Polioptilidae	Passeriformes		2
Hylocichla mustelina	Wood Thrush	Turdidae	Passeriformes	Yellow Watch List	2
Contopus virens	Eastern Wood-Pewee	Tyrannidae	Passeriformes		2
Empidonax traillii	Willow Flycatcher	Tyrannidae	Passeriformes		2
Myiarchus crinitus	Great Crested Flycatcher	Tyrannidae	Passeriformes		2
Sayornis saya	Say's Phoebe	Tyrannidae	Passeriformes		2
Vireo olivaceus	Red-Eyed Vireo	Vireonidae	Passeriformes		2
Bubulcus ibis	Cattle Egret	Ardeidae	Pelecaniformes		2
Asio flammeus	Short-eared Owl	Strigidae	Strigiformes		2
Aquila chrysaetos	Golden Eagle	Accipitridae	Accipitriformes		1
Buteo lagopus	Rough-legged Hawk	Accipitridae	Accipitriformes		1
Buteo lineatus	Red-Shouldered Hawk	Accipitridae	Accipitriformes		1
Aythya americana	Redhead	Anatidae	Anseriformes		1
Phalaenoptilus nuttallii	Common Poorwill	Caprimulgidae	Caprimulgiformes		1
Larus californicus	California Gull	Laridae	Charadriiformes		1
Leucophaeus pipixcan	Franklin's Gull	Laridae	Charadriiformes		1
Scolopax minor	American Woodcock	Scolopacidae	Charadriiformes		1
Tringa semipalmata	Willet	Scolopacidae	Charadriiformes	Yellow Watch List	1
Coccyzus erythropthalmus	Black-billed Cuckoo	Cuculidae	Cuculiformes		1
Centrocercus minimus	Gunnison grouse	Phasianidae	Galliformes	Red Watch List	1
Centrocercus urophasianus	Greater sage-grouse	Phasianidae	Galliformes	Red Watch List	1
Meleagris gallopavo	Wild Turkey	Phasianidae	Galliformes		1
Perdix perdix	Gray Partridge	Phasianidae	Galliformes		1
Bombycilla cedrorum	Cedar Waxwing	Bombycillidae	Passeriformes		1
Calcarius lapponicus	Lapland longspur	Calcariidae	Passeriformes		1
Rhynchophanes mccownii	Thick-Billed Longspur	Calcariidae	Passeriformes	Red Watch List	1
Passerina ciris	Painted bunting	Cardinalidae	Passeriformes		1
Riparia riparia	Bank Swallow	Hirundinidae	Passeriformes		1
Stelgidopteryx serripennis	Northern Rough-winged Swallow	Hirundinidae	Passeriformes		1
Icterus bullockii	Bullock's Oriole	Icteridae	Passeriformes		1
Quiscalus mexicanus	Great-tailed Grackle	Icteridae	Passeriformes		1
Xanthocephalus xanthocephalus	Yellow-Headed Blackbird	Icteridae	Passeriformes		1
Dumetella carolinensis	Gray Catbird	Mimidae	Passeriformes		1
Oreoscoptes montanus	Sage Thrasher	Mimidae	Passeriformes		1
Toxostoma curvirostre	Curve-billed Thrasher	Mimidae	Passeriformes		1
Anthus spragueii	Sprague's Pipit	Motacillidae	Passeriformes	Orange Watch List	1
Poecile atricapillus	Black-capped chickadee	Paridae	Passeriformes		1
Helmitheros vermivorum	Worm-Eating Warbler	Parulidae	Passeriformes		1
Protonotaria citrea	Prothonotary Warbler	Parulidae	Passeriformes	Yellow Watch List	1
Setophaga dominica	Yellow-Throated Warbler	Parulidae	Passeriformes		1
Setophaga pensylvanica	Chestnut-sided Warbler	Parulidae	Passeriformes		1
Setophaga petechia	Yellow Warbler	Parulidae	Passeriformes		1
Vermivora cyanoptera	Blue-winged Warbler	Parulidae	Passeriformes	Yellow Watch List	1
Amphispiza bilineata	Black-throated Sparrow	Passerellidae	Passeriformes		1
Artemisiospiza nevadensis	Sagebrush Sparrow	Passerellidae	Passeriformes	Yellow Watch List	1
Melospiza georgiana	Swamp Sparrow	Passerellidae	Passeriformes		1
Pipilo chlorurus	Green-tailed Towhee	Passerellidae	Passeriformes		1
Pipilo maculatus	Spotted Towhee	Passerellidae	Passeriformes		1
Spizella breweri	Brewer's Sparrow	Passerellidae	Passeriformes		1
Spizelloides arborea	American Tree sparrow	Passerellidae	Passeriformes		1
Zonotrichia albicollis	White-Throated Sparrow	Passerellidae	Passeriformes		1
Zonotrichia leucophrys	White-crowned Sparrow	Passerellidae	Passeriformes		1
Zonotrichia querula	Harris' sparrow	Passerellidae	Passeriformes	Yellow Watch List	1
Sitta pusilla	Brown-Headed Nuthatch	Sittidae	Passeriformes		1
Sturnus vulgaris	European Starling	Sturnidae	Passeriformes		1
Thryomanes bewickii	Bewick's wren	Troglodytidae	Passeriformes		1
Troglodytes aedon	House Wren	Troglodytidae	Passeriformes		1
Empidonax virescens	Acadian Flycatcher	Tyrannidae	Passeriformes		1
Myiarchus cinerascens	Ash-throated Flycatcher	Tyrannidae	Passeriformes		1
Sayornis phoebe	Eastern Phoebe	Tyrannidae	Passeriformes		1
Vireo flavifrons	Yellow-Throated Vireo	Vireonidae	Passeriformes		1
Dryobates scalaris	Ladder-backed Woodpecker	Picidae	Piciformes		1
Dryocopus pileatus	Pileated Woodpecker	Picidae	Piciformes		1
Bubo virginianus	Great Horned Owl	Strigidae	Strigiformes		1
